# Supplementary material for: Distinct DNA methylation profiles in subtypes of orofacial cleft
Source: Clin Epigenetics. 2017 Jun 8;9:63. doi: 10.1186/s13148-017-0362-2 (PMC5465456; doi:10.1186/s13148-017-0362-2)
Supplement: Supplementary file 2 — Additional tables. Table S1: EWAS results for CpGs differentially methylated in the CPOvsCLO comparison with Bonferroni P value <0.05. Table S2: EWAS results for CpGs differentially methylated in association with age at sampling with an uncorrected P value <0.05. Table S3: Differentially methylated regions (DMRs). Table S4: Top 5 GO terms and KEGG pathways for CpGs in DMRs. Table S5: Genes that have previously been implicated in OFCs (in DisGeNET as of January 2017 and in a bioinformatics study by Funato et al., 2017). (XLSX 3061 kb) [file 13148_2017_362_MOESM2_ESM.xlsx]

## Sheet: Contents
Additional File 2
Supplementary Tables
Contents
Table S1	EWAS results for CpGs differentially methylated in the CPOvsCLO comparison with Bonferroni P-value <0.05
Table S2	EWAS results for CpGs differentially methylated in association with age at sampling with an uncorrected P-value <0.05
Table S3	Differentially methylated regions (DMRs)
Table S4	Top 5 GO terms and KEGG pathways for CpGs in DMRs
Table S5	Genes that have previously been implicated in OFCs (in DisGeNET as of January 2017 and in a bioinformatics study by Funato et al., 2017)

## Sheet: Table S1
Table S1. EWAS results for CpGs differentially methylated in the CPOvsCLO comparison with Bonferroni P-value <0.05
CpG	Beta	StdErr	P	Coordinate	Chr	Illumina gene annotation	Total N with CPO or CLO	N with CPO	FDR	Bonferroni	Age-associated?
cg18778196	-0.231002	0.0171332	1.01938e-22	67054877	15	SMAD6;SMAD6;SMAD6	97	49	4.81954e-17	4.81954e-17	TRUE
cg06688910	-0.216535	0.0183353	1.55006e-19	122466955	8		97	49	3.66427e-14	7.32854e-14	TRUE
cg26049998	-0.16697	0.014399	4.03977e-19	65602730	17	PITPNC1;PITPNC1	97	49	5.61003e-14	1.90997e-13	TRUE
cg27287167	-0.118793	0.0102761	4.7463e-19	18267904	19	PIK3R2	97	49	5.61003e-14	2.24401e-13	TRUE
cg07810039	-0.178214	0.0159226	2.49139e-18	218524558	1	TGFB2;TGFB2	97	49	2.35582e-13	1.17791e-12	TRUE
cg04845871	-0.0918651	0.00846926	1.19713e-17	207996319	1		97	49	9.43321e-13	5.65993e-12	TRUE
cg25491558	-0.190043	0.0176346	1.64851e-17	65472123	10		97	49	1.11343e-12	7.79401e-12	TRUE
cg12063847	-0.0977386	0.00914244	2.44125e-17	158184542	6		97	49	1.44275e-12	1.1542e-11	TRUE
cg05699921	-0.084475	0.00804408	5.79813e-17	205286927	1	NUAK2	97	49	3.0459e-12	2.74131e-11	TRUE
cg16146033	-0.151248	0.0144419	6.61113e-17	62767323	11	SLC22A8	97	49	3.12569e-12	3.12569e-11	TRUE
cg25241559	0.187979	0.0181932	1.89657e-16	241989379	2	SNED1	97	49	8.15166e-12	8.96683e-11	TRUE
cg12036735	-0.212021	0.0214284	9.45431e-16	20169916	8		96	49	3.72493e-11	4.46992e-10	TRUE
cg15967278	-0.134328	0.0136974	1.41645e-15	29886272	8		97	49	5.15144e-11	6.69687e-10	TRUE
cg18462381	0.0946518	0.00972869	2.02788e-15	129536718	10	FOXI2	97	49	6.84831e-11	9.58763e-10	TRUE
cg02637282	-0.199601	0.0205554	2.21141e-15	98768240	12		96	49	6.97023e-11	1.04553e-09	TRUE
cg13455960	-0.0920194	0.00950055	2.47888e-15	93617134	15	RGMA;RGMA;RGMA;RGMA;RGMA;RGMA;RGMA	97	49	7.32495e-11	1.17199e-09	TRUE
cg14714537	-0.146519	0.0152726	3.796e-15	92261789	8	SLC26A7;SLC26A7	97	49	1.05572e-10	1.79472e-09	TRUE
cg27392771	0.0944976	0.00992249	5.24638e-15	13125851	19	NFIX	97	49	1.37803e-10	2.48045e-09	FALSE
cg06744585	0.184588	0.0197325	1.27539e-14	13135808	19	NFIX	97	49	3.17366e-10	6.02995e-09	TRUE
cg11932158	-0.0983081	0.0105591	1.40849e-14	155422129	3	PLCH1	97	49	3.32961e-10	6.65923e-09	TRUE
cg26058474	0.163205	0.0175775	1.58456e-14	241975035	2	SNED1	97	49	3.56747e-10	7.49168e-09	TRUE
cg05969150	-0.0692493	0.00752599	2.33337e-14	72882495	16	ZFHX3;ZFHX3	97	49	5.01453e-10	1.1032e-08	TRUE
cg18033416	0.0903589	0.00988904	3.14017e-14	30592033	17	RHBDL3	97	49	6.45499e-10	1.48465e-08	TRUE
cg23523668	-0.0964925	0.0105757	3.34008e-14	65194989	11		97	49	6.57984e-10	1.57916e-08	TRUE
cg03242964	0.0881879	0.00971404	4.12556e-14	3381991	19	NFIC;NFIC	97	49	7.80212e-10	1.95053e-08	FALSE
cg24569831	-0.173198	0.0191642	4.98498e-14	93617168	15	RGMA;RGMA;RGMA;RGMA;RGMA;RGMA;RGMA	97	49	9.06484e-10	2.35686e-08	TRUE
cg27448161	-0.040927	0.00453776	5.42833e-14	53472792	12	SPRYD3	97	49	9.22017e-10	2.56647e-08	FALSE
cg13555278	0.0806666	0.00894514	5.46043e-14	26348484	1	EXTL1;EXTL1	96	49	9.22017e-10	2.58165e-08	TRUE
cg26916780	-0.0880441	0.00979666	6.29762e-14	64889554	15	ZNF609	96	49	1.02671e-09	2.97746e-08	TRUE
cg02571874	-0.0769641	0.00858453	6.96463e-14	12799985	3	TMEM40	96	49	1.09761e-09	3.29282e-08	TRUE
cg00293940	-0.100943	0.0112954	7.95689e-14	60044871	12		97	49	1.21353e-09	3.76195e-08	TRUE
cg02532017	0.0789277	0.00884078	8.29688e-14	241974917	2	SNED1	97	49	1.22584e-09	3.9227e-08	FALSE
cg00448875	-0.11239	0.0126035	8.70453e-14	133611626	3	RAB6B	97	49	1.2471e-09	4.11543e-08	TRUE
cg17400113	-0.128077	0.014405	9.82694e-14	93617146	15	RGMA;RGMA;RGMA;RGMA;RGMA;RGMA;RGMA	97	49	1.3665e-09	4.6461e-08	TRUE
cg15954235	-0.0887	0.0100396	1.27476e-13	34514887	6	SPDEF	97	49	1.72199e-09	6.02696e-08	TRUE
cg26127778	-0.161949	0.0184176	1.54752e-13	93617141	15	RGMA;RGMA;RGMA;RGMA;RGMA;RGMA;RGMA	97	49	1.94588e-09	7.31654e-08	TRUE
cg04629204	0.0828795	0.00942669	1.5562e-13	26348325	1	EXTL1;EXTL1	97	49	1.94588e-09	7.35757e-08	TRUE
cg05648303	-0.137549	0.0156467	1.56397e-13	141264393	4	SCOC;SCOC;SCOC;SCOC;SCOC	96	49	1.94588e-09	7.39434e-08	TRUE
cg15908709	0.0965511	0.0110252	1.8275e-13	46676215	17	LOC404266;LOC404266;LOC404266;LOC404266;HOXB6;LOC404266	95	49	2.21545e-09	8.64027e-08	TRUE
cg11138362	-0.0925812	0.0106184	2.18337e-13	3239992	1	PRDM16;PRDM16	97	49	2.5807e-09	1.03228e-07	TRUE
cg06245338	-0.0615453	0.00706396	2.2487e-13	74410839	17	UBE2O	97	49	2.59309e-09	1.06317e-07	TRUE
cg01930719	-0.154565	0.0178948	3.18504e-13	67575562	16	FAM65A	97	49	3.58539e-09	1.50586e-07	TRUE
cg10767662	0.139469	0.0161655	3.33398e-13	13127729	19	NFIX	97	49	3.66577e-09	1.57628e-07	TRUE
cg17640485	-0.0907003	0.0105357	3.63574e-13	195620147	3	TNK2;TNK2	97	49	3.9067e-09	1.71895e-07	TRUE
cg18038207	-0.10853	0.0127835	6.3086e-13	80581062	12		97	49	6.62812e-09	2.98265e-07	TRUE
cg07276621	0.138717	0.0164102	7.48116e-13	10750870	11		97	49	7.6892e-09	3.53703e-07	TRUE
cg08594681	-0.1185	0.0141135	9.73263e-13	27468684	8	CLU;CLU;CLU;CLU	97	49	9.64831e-09	4.60151e-07	TRUE
cg01634146	0.186434	0.0222083	9.79541e-13	13127389	19	NFIX	97	49	9.64831e-09	4.63119e-07	FALSE
cg05840541	-0.0747316	0.00890954	1.0118e-12	50482925	22	TTLL8	97	49	9.76266e-09	4.78371e-07	FALSE
cg25636466	-0.0910501	0.010925	1.29706e-12	46652700	6		96	49	1.22648e-08	6.13239e-07	FALSE
cg18623216	-0.0862285	0.0104651	2.00727e-12	155421970	3	PLCH1;PLCH1	97	49	1.86082e-08	9.49019e-07	FALSE
cg14422782	-0.088447	0.0107879	2.42508e-12	74312279	15	PML;PML;PML;PML;PML;PML;PML;PML;PML	97	49	2.20492e-08	1.14656e-06	TRUE
cg07525202	0.079441	0.00974535	3.01342e-12	30591850	17	RHBDL3	96	49	2.68815e-08	1.42472e-06	TRUE
cg16600996	-0.0393167	0.00485212	3.77247e-12	29699230	22		97	49	3.30295e-08	1.78359e-06	TRUE
cg15626881	-0.138362	0.0171309	4.25811e-12	33923464	7		97	49	3.66037e-08	2.0132e-06	TRUE
cg03281561	-0.13172	0.0163259	4.43103e-12	159942181	3	LOC401097	97	49	3.74099e-08	2.09496e-06	TRUE
cg19504184	-0.0929649	0.011573	5.21198e-12	1170806	17		97	49	4.32313e-08	2.46418e-06	TRUE
cg13305823	-0.108393	0.0135161	5.54393e-12	29454557	6	MAS1L	97	49	4.51918e-08	2.62113e-06	TRUE
cg01324550	0.0955284	0.0120148	7.60457e-12	46676099	17	LOC404266;LOC404266;LOC404266;LOC404266;HOXB6;LOC404266	96	49	6.08324e-08	3.59538e-06	TRUE
cg26027170	-0.0479514	0.0060334	7.71998e-12	37394705	17		97	49	6.08324e-08	3.64994e-06	TRUE
cg02619205	-0.0962005	0.0121339	8.44078e-12	117157157	9	AKNA	97	49	6.54218e-08	3.99073e-06	TRUE
cg17945323	-0.13126	0.0166244	9.80961e-12	62767406	11	SLC22A8	97	49	7.46432e-08	4.63791e-06	TRUE
cg12155547	-0.110946	0.0140576	9.96374e-12	65194965	11		97	49	7.46432e-08	4.71078e-06	FALSE
cg21355487	-0.0821009	0.0104068	1.01042e-11	49688893	10	ARHGAP22	97	49	7.46432e-08	4.77716e-06	TRUE
cg05437692	0.0650528	0.00827446	1.14561e-11	149362435	4	NR3C2;NR3C2	96	49	8.33285e-08	5.41636e-06	TRUE
cg23516824	-0.0726554	0.00939982	2.10489e-11	76134399	5		97	49	1.50784e-07	9.95175e-06	TRUE
cg26137276	-0.0878794	0.0113808	2.18091e-11	84144469	6		97	49	1.53633e-07	1.03111e-05	TRUE
cg12697139	-0.130979	0.0169736	2.23222e-11	209571889	1		97	49	1.53633e-07	1.05538e-05	FALSE
cg02294302	0.0534087	0.0069221	2.24214e-11	47906276	1	FOXD2;FOXD2	97	49	1.53633e-07	1.06007e-05	FALSE
cg06870470	-0.0608213	0.00789281	2.34491e-11	11315767	19	DOCK6	97	49	1.57755e-07	1.10866e-05	TRUE
cg08943714	-0.1302	0.01691	2.41404e-11	139470282	6	HECA	95	49	1.57755e-07	1.14134e-05	TRUE
cg18290775	0.0837122	0.0108726	2.41635e-11	69954135	14	FLJ44817	97	49	1.57755e-07	1.14243e-05	TRUE
cg10493186	-0.0912174	0.0118501	2.43577e-11	3134756	1	PRDM16;PRDM16	97	49	1.57755e-07	1.15161e-05	TRUE
cg24277817	0.092497	0.0119647	2.71819e-11	13135662	19	NFIX	92	49	1.73667e-07	1.28514e-05	TRUE
cg23009780	0.0660444	0.00866995	3.51438e-11	96774492	2		97	49	2.21543e-07	1.66157e-05	TRUE
cg25135018	-0.10836	0.0142962	4.18169e-11	154435948	1	IL6R;IL6R	97	49	2.60141e-07	1.97707e-05	TRUE
cg23907053	-0.113412	0.0149697	4.24943e-11	70215816	12	RAB3IP;RAB3IP;RAB3IP;RAB3IP;RAB3IP	97	49	2.60921e-07	2.0091e-05	TRUE
cg20600850	-0.0320205	0.00423196	4.44365e-11	6712515	12	CHD4	97	49	2.69349e-07	2.10092e-05	FALSE
cg15645660	0.167026	0.0220857	4.52037e-11	55247356	1	TTC22	97	49	2.70531e-07	2.13719e-05	TRUE
cg07243147	-0.0516961	0.00685121	4.88729e-11	150744274	7	ACCN3;ACCN3;ABCB8;ACCN3	97	49	2.88834e-07	2.31067e-05	TRUE
cg12970171	-0.0508558	0.00674371	4.98468e-11	6766613	5		97	49	2.90953e-07	2.35672e-05	FALSE
cg00241638	-0.107566	0.0142817	5.20502e-11	144097644	8	LOC100133669	97	49	2.99305e-07	2.46089e-05	TRUE
cg22455527	-0.0906563	0.0120398	5.25439e-11	73241878	7		97	49	2.99305e-07	2.48424e-05	TRUE
cg06472341	-0.0489925	0.00651495	5.49212e-11	1073641	11	MUC2	97	49	3.09123e-07	2.59663e-05	TRUE
cg02017450	-0.141354	0.0188391	5.92924e-11	10631670	10		96	49	3.29799e-07	2.80329e-05	FALSE
cg13428066	-0.112431	0.0150738	7.26735e-11	2677768	11	KCNQ1;KCNQ1OT1;KCNQ1	97	49	3.99528e-07	3.43594e-05	TRUE
cg25730428	-0.0987635	0.0132583	7.59036e-11	29454755	6	MAS1L	97	49	4.1249e-07	3.58866e-05	TRUE
cg13390284	-0.0611258	0.00822581	8.24658e-11	65531864	1		97	49	4.43059e-07	3.89892e-05	TRUE
cg23032421	0.114947	0.0154891	8.62481e-11	3152038	3	IL5RA;IL5RA;IL5RA;IL5RA;IL5RA;IL5RA;IL5RA;IL5RA;IL5RA;IL5RA;IL5RA;IL5RA	97	49	4.58173e-07	4.07774e-05	TRUE
cg11207793	0.0614798	0.00829715	9.08431e-11	241974858	2	SNED1	97	49	4.77221e-07	4.29499e-05	TRUE
cg15572436	-0.0630497	0.00856229	1.12078e-10	62767169	11	SLC22A8	97	49	5.82302e-07	5.29895e-05	TRUE
cg10865498	-0.0450036	0.00612247	1.18952e-10	35975022	20	SRC;SRC	95	49	6.11301e-07	5.62397e-05	TRUE
cg20712415	-0.0494533	0.00675728	1.37622e-10	159570903	3	SCHIP1	97	49	6.99638e-07	6.50664e-05	TRUE
cg20112500	-0.0475909	0.0065097	1.42565e-10	31021744	6	HCG22	97	49	7.17062e-07	6.74038e-05	TRUE
cg14836522	0.0615177	0.00843235	1.52852e-10	31375133	1	SDC3	97	49	7.60706e-07	7.22671e-05	TRUE
cg03433048	-0.0682655	0.00937645	1.63569e-10	4806453	17	CHRNE	97	49	8.05561e-07	7.73339e-05	FALSE
cg19913563	-0.0901088	0.0124468	1.97029e-10	30720261	6		97	49	9.60346e-07	9.31536e-05	TRUE
cg12212198	-0.152012	0.0210233	2.05146e-10	114302021	13		97	49	9.81933e-07	9.69913e-05	TRUE
cg01739167	-0.0535402	0.00740514	2.05611e-10	4806344	17	CHRNE	97	49	9.81933e-07	9.72113e-05	TRUE
cg13924715	0.186528	0.0258107	2.08792e-10	10750890	11		97	49	9.87154e-07	9.87154e-05	TRUE
cg14623715	0.142064	0.0197573	2.46166e-10	136174534	6	PDE7B	97	49	1.15233e-06	0.000116385	FALSE
cg10959651	-0.0675976	0.00940732	2.51588e-10	7018020	2	RSAD2	97	49	1.16616e-06	0.000118949	TRUE
cg24378227	0.0608441	0.00847127	2.55302e-10	1396771	6		97	49	1.16927e-06	0.000120705	FALSE
cg19818308	0.0761935	0.0106108	2.57205e-10	75946745	14		97	49	1.16927e-06	0.000121604	TRUE
cg22460123	-0.075186	0.0104848	2.68885e-10	52638294	12	KRT7	97	49	1.21073e-06	0.000127127	TRUE
cg07644939	0.0939273	0.0131587	3.12141e-10	241976658	2	SNED1	97	49	1.39224e-06	0.000147578	FALSE
cg23889047	-0.067483	0.00946431	3.23284e-10	7705756	1	CAMTA1	97	49	1.42847e-06	0.000152846	FALSE
cg04882213	-0.127593	0.0179383	3.49717e-10	61880392	8		97	49	1.53096e-06	0.000165344	TRUE
cg00085013	-0.0780734	0.0110843	4.78253e-10	14871570	3	FGD5	97	49	2.07083e-06	0.000226114	TRUE
cg02150077	0.183914	0.0261169	4.818e-10	87098542	16		97	49	2.07083e-06	0.000227791	TRUE
cg01585860	-0.0707137	0.010071	5.28406e-10	75922610	6		97	49	2.25069e-06	0.000249826	TRUE
cg13036381	-0.132393	0.0189095	5.78549e-10	159942495	3	LOC401097	97	49	2.43772e-06	0.000273533	TRUE
cg26216433	-0.0924589	0.0132088	5.82629e-10	104346591	14		96	49	2.43772e-06	0.000275462	FALSE
cg21304158	-0.0721847	0.0103572	6.67867e-10	241937034	2	SNED1	97	49	2.76312e-06	0.000315762	TRUE
cg20555772	-0.0743303	0.0106672	6.7209e-10	137630455	6		97	49	2.76312e-06	0.000317759	TRUE
cg04451175	0.094075	0.0135073	6.82228e-10	16860088	8	FGF20	97	49	2.78062e-06	0.000322552	TRUE
cg24499605	-0.112547	0.0161684	6.94102e-10	3142925	1	PRDM16;PRDM16	97	49	2.80484e-06	0.000328166	TRUE
cg04685228	-0.0477308	0.00688847	8.01042e-10	172462626	5		97	49	3.19187e-06	0.000378726	FALSE
cg14565651	-0.0894653	0.0129158	8.09175e-10	9145034	1	SLC2A5	97	49	3.19187e-06	0.000382571	TRUE
cg10949576	0.056653	0.00817909	8.10133e-10	61248556	11	C11orf66;C11orf66	97	49	3.19187e-06	0.000383025	TRUE
cg25634032	-0.0396146	0.00572936	8.55982e-10	67135897	11	LOC100130987;CLCF1;CLCF1	95	49	3.34464e-06	0.000404701	TRUE
cg27220070	-0.093687	0.0135552	8.66895e-10	132433275	12	EP400	97	49	3.35952e-06	0.000409861	TRUE
cg24296397	-0.0708229	0.0102556	8.89523e-10	49692537	3	BSN	97	49	3.39196e-06	0.00042056	FALSE
cg24914185	-0.0777928	0.0112669	8.94471e-10	200663789	2		97	49	3.39196e-06	0.000422899	TRUE
cg06872019	0.0863181	0.0125027	8.96791e-10	31588778	13		94	49	3.39196e-06	0.000423996	TRUE
cg20534570	-0.0496149	0.00718859	9.05082e-10	41763093	22	TEF	97	49	3.39616e-06	0.000427916	FALSE
cg00257775	-0.116704	0.0169325	9.44866e-10	37904681	6	ZFAND3	97	49	3.51752e-06	0.000446725	FALSE
cg10406027	-0.10116	0.0147027	9.96893e-10	11876912	16	ZC3H7A	97	49	3.68221e-06	0.000471323	TRUE
cg03157226	-0.0314004	0.00456728	1.02088e-09	10654180	19	ATG4D	97	49	3.69409e-06	0.000482664	FALSE
cg11155924	-0.146954	0.0213762	1.02292e-09	70449258	11	SHANK2;SHANK2	97	49	3.69409e-06	0.00048363	TRUE
cg03390636	-0.0486134	0.00707156	1.02355e-09	80843452	15	ARNT2	97	49	3.69409e-06	0.000483925	FALSE
cg18598117	-0.102714	0.0149567	1.05637e-09	941126	19	ARID3A	97	49	3.78366e-06	0.000499444	TRUE
cg04364219	0.0772411	0.011258	1.08737e-09	45234140	2	SIX2	97	49	3.84143e-06	0.0005141	FALSE
cg08326019	0.126965	0.0185061	1.08875e-09	11472261	19	LPPR2;LPPR2	96	49	3.84143e-06	0.000514751	TRUE
cg02818170	-0.0805279	0.011751	1.12781e-09	3336941	19		97	49	3.94976e-06	0.000533217	FALSE
cg13707760	-0.0991159	0.0144743	1.15411e-09	95986383	9	WNK2	97	49	4.01218e-06	0.000545656	TRUE
cg08937102	-0.0398406	0.0058216	1.17573e-09	1690389	1	NADK	97	49	4.05598e-06	0.000555874	TRUE
cg03875330	-0.0775971	0.0113412	1.18387e-09	11455923	19	TMEM205;TMEM205;CCDC159;TMEM205	97	49	4.05598e-06	0.000559726	FALSE
cg08899667	-0.071324	0.0104314	1.2085e-09	31761055	6	VARS	96	49	4.11057e-06	0.000571369	TRUE
cg03140135	-0.0446592	0.00654192	1.26865e-09	13350820	12	EMP1	97	49	4.28435e-06	0.000599809	TRUE
cg01008256	-0.0802316	0.0117754	1.34563e-09	100463985	7	SLC12A9;TRIP6	97	49	4.51209e-06	0.000636205	TRUE
cg12577010	-0.0675047	0.0099149	1.3764e-09	134832544	7	TMEM140	97	49	4.56665e-06	0.000650751	TRUE
cg04521626	-0.0622737	0.00914763	1.38122e-09	4714200	17	PLD2	97	49	4.56665e-06	0.000653031	TRUE
cg12810800	0.0838406	0.0123376	1.45786e-09	159788345	2		97	49	4.78478e-06	0.000689265	TRUE
cg01797169	-0.061785	0.00909393	1.46744e-09	107711489	12	BTBD11	97	49	4.78478e-06	0.000693793	FALSE
cg12192749	-0.069312	0.0102111	1.50856e-09	17029795	7		97	49	4.88517e-06	0.000713234	FALSE
cg11882607	-0.0500705	0.00739321	1.61634e-09	12858926	3	CAND2;CAND2	97	49	5.1869e-06	0.000764192	TRUE
cg00622552	0.0553364	0.00817199	1.62368e-09	76016335	15	ODF3L1;ODF3L1	95	49	5.1869e-06	0.000767661	FALSE
cg25556035	0.10334	0.0152503	1.73624e-09	13127873	19	NFIX	97	49	5.48495e-06	0.000820881	TRUE
cg24878115	-0.0568964	0.00842165	1.74018e-09	18545062	19	SSBP4;SSBP4	97	49	5.48495e-06	0.000822743	TRUE
cg13027206	-0.034324	0.00508738	1.81225e-09	91866325	14	CCDC88C	97	49	5.67427e-06	0.000856815	FALSE
cg05895618	-0.0668285	0.00992744	1.93942e-09	19222395	11	CSRP3;CSRP3	96	49	6.03252e-06	0.000916944	TRUE
cg20752878	0.0788734	0.0117277	1.99491e-09	7080538	17	ASGR1	97	49	6.16456e-06	0.000943178	TRUE
cg22510074	-0.0888262	0.0132141	2.02452e-09	71803123	7	CALN1;CALN1	95	49	6.21544e-06	0.000957177	FALSE
cg00152259	-0.0271715	0.0040548	2.22316e-09	34957477	17	MRM1	97	49	6.76522e-06	0.00105109	TRUE
cg12530994	-0.20497	0.0305918	2.23222e-09	5136782	10	AKR1C3	96	49	6.76522e-06	0.00105537	TRUE
cg23928512	0.0836916	0.0124952	2.25498e-09	79970192	17	ASPSCR1	95	49	6.79068e-06	0.00106614	FALSE
cg06458248	0.064648	0.00967464	2.41826e-09	13117917	19	NFIX	97	49	7.23628e-06	0.00114333	FALSE
cg05581878	-0.0969257	0.0145214	2.50057e-09	159886981	3		97	49	7.43553e-06	0.00118225	FALSE
cg08468772	0.0494154	0.0074095	2.56252e-09	139174423	5	PSD2	97	49	7.57212e-06	0.00121154	FALSE
cg14214856	-0.084758	0.0127249	2.66012e-09	36965362	10		97	49	7.8117e-06	0.00125768	FALSE
cg10717312	0.159811	0.024004	2.69706e-09	241976244	2	SNED1	96	49	7.87128e-06	0.00127515	TRUE
cg14360917	-0.0734487	0.0110553	2.86991e-09	45992122	17	SP2	97	49	8.32435e-06	0.00135687	FALSE
cg00079023	0.033817	0.00509558	2.96353e-09	139492535	5	PURA	97	49	8.49234e-06	0.00140113	FALSE
cg12713583	-0.0864311	0.0130242	2.96773e-09	940724	19	ARID3A	97	49	8.49234e-06	0.00140312	FALSE
cg05283597	-0.0631696	0.00952045	2.98171e-09	52812410	3	ITIH1;ITIH1	97	49	8.49234e-06	0.00140973	FALSE
cg01185345	-0.0496207	0.00750943	3.36716e-09	99218287	13	STK24	97	49	9.53273e-06	0.00159197	FALSE
cg07352544	-0.0426326	0.00645417	3.40254e-09	26126233	1	SEPN1;SEPN1	97	49	9.57555e-06	0.00160869	TRUE
cg01909364	0.0724333	0.0109734	3.47356e-09	41739926	17	MEOX1;MEOX1;MEOX1	97	49	9.71759e-06	0.00164227	TRUE
cg11573518	-0.0665973	0.0100914	3.49449e-09	73721031	7	CLIP2;CLIP2	97	49	9.71864e-06	0.00165217	FALSE
cg07813031	-0.127066	0.0192827	3.64952e-09	61298421	1		97	49	1.00904e-05	0.00172546	TRUE
cg06753281	-0.0316377	0.00480384	3.7106e-09	6086652	1	KCNAB2;KCNAB2	96	49	1.01997e-05	0.00175434	TRUE
cg27118035	-0.117031	0.017782	3.78478e-09	31891978	16	ZNF267	97	49	1.03434e-05	0.00178941	TRUE
cg13870494	0.161735	0.0246664	4.21981e-09	72658358	9	MAMDC2	97	49	1.1466e-05	0.00199509	TRUE
cg04463638	0.0896979	0.0136873	4.28662e-09	19512712	22	CLDN5;CLDN5;CLDN5;CLDN5	97	49	1.1581e-05	0.00202668	TRUE
cg10392172	-0.0350628	0.00536912	4.74426e-09	64764297	11	BATF2	97	49	1.27281e-05	0.00224305	TRUE
cg07651048	0.0475659	0.0072848	4.76503e-09	49735444	12		97	49	1.27281e-05	0.00225287	FALSE
cg24474319	0.0347242	0.00532555	4.96254e-09	156671386	1	CRABP2	97	49	1.31812e-05	0.00234625	FALSE
cg11934771	-0.0385896	0.00592442	5.11062e-09	31021796	6	HCG22	97	49	1.34443e-05	0.00241626	TRUE
cg14348967	-0.11674	0.0179233	5.11848e-09	10160060	4		97	49	1.34443e-05	0.00241998	FALSE
cg16174681	-0.0700058	0.0107525	5.17895e-09	108220453	5	FER	97	49	1.3528e-05	0.00244856	TRUE
cg10723431	-0.0849207	0.0130683	5.47149e-09	66460413	14		97	49	1.42136e-05	0.00258688	TRUE
cg20068209	-0.0747009	0.0114996	5.52693e-09	75988568	6	TMEM30A;TMEM30A	96	49	1.42792e-05	0.00261309	TRUE
cg13228442	-0.0303271	0.00467411	5.71633e-09	41763512	22	TEF;TEF	97	49	1.46882e-05	0.00270264	FALSE
cg25125453	-0.0493297	0.0076026	5.93534e-09	12989844	20	SPTLC3;SPTLC3	97	49	1.51504e-05	0.00280618	FALSE
cg24954207	-0.0752921	0.0116212	5.9603e-09	128217091	3		96	49	1.51504e-05	0.00281798	TRUE
cg16103712	-0.0753739	0.0116503	6.207e-09	99023869	8	MATN2;MATN2	97	49	1.56931e-05	0.00293462	FALSE
cg09258479	-0.0800531	0.0123891	6.43332e-09	47655861	1	PDZK1IP1	95	49	1.61788e-05	0.00304162	TRUE
cg16173191	-0.0808586	0.0125135	6.67869e-09	82135607	4		97	49	1.67071e-05	0.00315763	TRUE
cg05584950	-0.0696659	0.0108094	6.92253e-09	86012847	2	ATOH8	96	49	1.72259e-05	0.00327292	TRUE
cg19220719	-0.0952405	0.0147845	7.01606e-09	77532329	10		97	49	1.73526e-05	0.00331714	FALSE
cg08360771	-0.0747523	0.0116059	7.04685e-09	128779655	11	KCNJ5	97	49	1.73526e-05	0.00333169	TRUE
cg26077811	0.0593517	0.00922149	7.19344e-09	119232263	11	USP2;USP2	95	49	1.76218e-05	0.003401	TRUE
cg14469684	-0.0425443	0.00661412	7.31795e-09	138997380	9		96	49	1.78344e-05	0.00345987	FALSE
cg22433862	0.0674429	0.0104892	7.40188e-09	28013341	1		95	49	1.79335e-05	0.00349955	FALSE
cg19169154	-0.0410284	0.00638352	7.48419e-09	19287978	17	MFAP4	97	49	1.79335e-05	0.00353846	FALSE
cg06276663	-0.083148	0.0129376	7.49653e-09	105579899	10	SH3PXD2A	97	49	1.79335e-05	0.0035443	TRUE
cg06687489	-0.0709131	0.0110346	7.51033e-09	52587077	15	MYO5C	96	49	1.79335e-05	0.00355082	FALSE
cg00925492	-0.0733367	0.0114467	8.18909e-09	29165632	16		97	49	1.9456e-05	0.00387173	TRUE
cg19075787	-0.129937	0.0203025	8.43658e-09	105372087	2		97	49	1.98558e-05	0.00398875	FALSE
cg17837526	-0.0499522	0.00780514	8.44138e-09	172410489	5	ATP6V0E1	97	49	1.98558e-05	0.00399102	FALSE
cg05415549	-0.0574672	0.00899826	8.95517e-09	73242574	7		96	49	2.09601e-05	0.00423393	TRUE
cg27262054	0.0651944	0.0102123	9.05713e-09	73067525	16	ZFHX3;ZFHX3	97	49	2.10943e-05	0.00428214	TRUE
cg12423733	-0.0876252	0.0137142	9.17222e-09	29454623	6	MAS1L	97	49	2.12576e-05	0.00433655	TRUE
cg11604426	0.0478246	0.00749808	9.28541e-09	30592406	17	RHBDL3	97	49	2.1415e-05	0.00439007	TRUE
cg26766373	-0.0874197	0.0137232	9.61977e-09	75063913	11	ARRB1;ARRB1	97	49	2.19928e-05	0.00454815	TRUE
cg07807026	-0.0593319	0.0093143	9.62898e-09	2041581	12		97	49	2.19928e-05	0.00455251	TRUE
cg25460807	0.0588414	0.00924491	9.85344e-09	21908022	8		97	49	2.23973e-05	0.00465863	TRUE
cg00989249	-0.0584065	0.00919511	1.04242e-08	177548398	5	N4BP3	97	49	2.35061e-05	0.00492848	FALSE
cg01106572	-0.0535829	0.00843717	1.04742e-08	150744384	7	ACCN3;ACCN3;ABCB8;ACCN3	90	49	2.35061e-05	0.00495213	TRUE
cg14375747	0.128706	0.0202701	1.05318e-08	1675969	12	FBXL14	94	49	2.35061e-05	0.00497937	TRUE
cg01429256	-0.0414161	0.00652284	1.05401e-08	17687834	17	RAI1	97	49	2.35061e-05	0.00498329	FALSE
cg13928759	0.0906062	0.0143033	1.12444e-08	95517382	10	LGI1	97	49	2.49589e-05	0.00531625	FALSE
cg11118235	-0.0324418	0.0051273	1.16145e-08	50284010	3	GNAI2;GNAI2	97	49	2.56091e-05	0.00549124	FALSE
cg19496364	0.10227	0.0161651	1.16486e-08	94551463	8		97	49	2.56091e-05	0.00550737	FALSE
cg23534245	0.0805284	0.0127305	1.16998e-08	6751435	20	BMP2	97	49	2.56091e-05	0.00553156	FALSE
cg14565465	-0.0678823	0.0107507	1.22989e-08	74298933	9	TMEM2;TMEM2	97	49	2.67963e-05	0.00581481	FALSE
cg13100137	-0.0592865	0.00939953	1.26718e-08	37937945	1		97	49	2.74823e-05	0.00599114	FALSE
cg05396397	-0.0778306	0.0123455	1.28417e-08	11908164	1	NPPA	97	49	2.77089e-05	0.00607147	TRUE
cg09409484	-0.0664278	0.0105383	1.28935e-08	45770648	1	LOC400752	97	49	2.77089e-05	0.00609596	TRUE
cg19075225	0.0789179	0.012534	1.33023e-08	242009513	2	SNED1	97	49	2.84581e-05	0.00628923	TRUE
cg11787522	0.0449335	0.00714788	1.38994e-08	74495109	15	STRA6;STRA6;STRA6;STRA6;STRA6;STRA6	96	49	2.96014e-05	0.00657152	TRUE
cg16356456	-0.0536985	0.00855046	1.42741e-08	73720870	7	CLIP2;CLIP2	97	49	3.02632e-05	0.00674869	FALSE
cg01108243	-0.0561608	0.00894843	1.45348e-08	57594267	20	TUBB1	97	49	3.06784e-05	0.00687195	FALSE
cg14398883	-0.085104	0.0135803	1.51411e-08	101398184	7		97	49	3.18159e-05	0.00715858	FALSE
cg07262247	0.0552525	0.00884126	1.6332e-08	131593730	5	PDLIM4;PDLIM4	95	49	3.41665e-05	0.00772164	FALSE
cg19764555	0.0404173	0.00647176	1.66351e-08	62315119	11	AHNAK;AHNAK	97	49	3.46473e-05	0.00786493	FALSE
cg13485366	-0.0673742	0.0107953	1.69355e-08	137174989	9		97	49	3.51182e-05	0.00800696	TRUE
cg24059075	0.0461703	0.00740051	1.71051e-08	49688316	12	PRPH	97	49	3.52312e-05	0.00808714	FALSE
cg06664254	-0.0950403	0.0152349	1.7139e-08	75628226	16		97	49	3.52312e-05	0.00810318	TRUE
cg22622440	-0.0393778	0.00632199	1.78747e-08	18088359	17	ALKBH5	97	49	3.65845e-05	0.00845102	FALSE
cg04340651	-0.0526929	0.00846341	1.80894e-08	93617080	15	RGMA;RGMA;RGMA;RGMA;RGMA;RGMA;RGMA	97	49	3.68644e-05	0.00855254	FALSE
cg27295118	-0.0529618	0.00852283	1.90506e-08	22902226	14		97	49	3.86566e-05	0.00900698	TRUE
cg08598221	-0.0782666	0.0125996	1.92393e-08	121824929	8	SNTB1	97	49	3.88726e-05	0.00909619	TRUE
cg24247370	-0.0696183	0.0112113	1.94238e-08	99142703	13	STK24;STK24	97	49	3.90784e-05	0.00918343	TRUE
cg10807309	-0.10728	0.0172868	1.97482e-08	31761062	6	VARS	97	49	3.95627e-05	0.00933679	TRUE
cg25938530	-0.112541	0.0181558	2.0383e-08	52812367	3	ITIH1;ITIH1	97	49	4.06621e-05	0.00963691	FALSE
cg09770579	-0.0555728	0.00896934	2.06268e-08	17407429	16	XYLT1	97	49	4.09756e-05	0.00975218	TRUE
cg08477768	-0.0599447	0.009682	2.10362e-08	57925482	5	RAB3C	95	49	4.1614e-05	0.00994576	TRUE
cg24843346	-0.0883716	0.0142774	2.11942e-08	142736091	8		97	49	4.17518e-05	0.0100204	FALSE
cg13544075	-0.0526325	0.00850725	2.14587e-08	139644102	9	LCN6	97	49	4.20976e-05	0.0101455	FALSE
cg08302325	-0.0762481	0.0123474	2.25655e-08	106551827	6	PRDM1;PRDM1	96	49	4.40171e-05	0.0106688	TRUE
cg12939283	-0.111206	0.0180106	2.2639e-08	33044012	6	HLA-DPB1	97	49	4.40171e-05	0.0107035	TRUE
cg26619671	-0.0343634	0.0055661	2.27165e-08	89638625	16		97	49	4.40171e-05	0.0107402	FALSE
cg03223072	-0.0591011	0.00957576	2.28903e-08	116398913	10	ABLIM1;ABLIM1;ABLIM1	96	49	4.41729e-05	0.0108224	TRUE
cg05038216	-0.0581506	0.00943421	2.37156e-08	29339091	2	CLIP4	96	49	4.55795e-05	0.0112126	FALSE
cg08551615	-0.0495605	0.00805013	2.44818e-08	47533703	17		97	49	4.68614e-05	0.0115748	TRUE
cg24550149	0.0976222	0.0158822	2.55534e-08	55246954	1	TTC22	97	49	4.85573e-05	0.0120814	TRUE
cg23169111	-0.0456304	0.00742386	2.55731e-08	3065582	20	AVP	97	49	4.85573e-05	0.0120908	TRUE
cg26024874	0.0661783	0.0107741	2.60354e-08	54541128	18	WDR7;WDR7	97	49	4.92374e-05	0.0123093	TRUE
cg14483391	0.0797974	0.0129942	2.61869e-08	183749227	3	HTR3D;HTR3D;HTR3D	97	49	4.93264e-05	0.0123809	FALSE
cg27146050	-0.0592938	0.00965915	2.6459e-08	46801557	19	HIF3A;HIF3A	94	49	4.96413e-05	0.0125096	TRUE
cg19863740	-0.0366476	0.00597766	2.73749e-08	44576869	22	PARVG;PARVG;PARVG;PARVG;PARVG;PARVG;PARVG	96	49	5.11566e-05	0.0129426	TRUE
cg00729699	-0.0673102	0.0109847	2.77474e-08	21918075	8	EPB49;EPB49;EPB49;EPB49;EPB49;EPB49	91	49	5.16485e-05	0.0131187	TRUE
cg02889774	-0.0598948	0.00980323	2.99946e-08	21824555	8	XPO7;XPO7;XPO7	97	49	5.55633e-05	0.0141812	FALSE
cg21223094	-0.0627372	0.0102696	3.00855e-08	11975515	12	ETV6	97	49	5.55633e-05	0.0142242	TRUE
cg25936358	-0.114671	0.0187755	3.02853e-08	114301996	13		96	49	5.57146e-05	0.0143186	TRUE
cg27504369	-0.0769327	0.0126033	3.07223e-08	39353550	22	APOBEC3A;APOBEC3A	97	49	5.62995e-05	0.0145253	TRUE
cg04902474	-0.0355257	0.00583482	3.28705e-08	33233473	1	KIAA1522	97	49	6.00036e-05	0.0155409	TRUE
cg03036214	-0.0761043	0.0125105	3.36417e-08	63640658	15	CA12;CA12	97	49	6.11751e-05	0.0159055	TRUE
cg10078415	-0.0557258	0.00916512	3.40834e-08	20775011	16	ACSM3;ACSM3	88	49	6.17408e-05	0.0161144	TRUE
cg27508620	0.100834	0.0166316	3.67498e-08	21209725	7		85	49	6.63168e-05	0.017375	FALSE
cg11321035	-0.0361603	0.00596348	3.77853e-08	13944814	19		97	49	6.79262e-05	0.0178646	FALSE
cg14644418	0.0677228	0.0111866	3.81879e-08	129536661	10	FOXI2	97	49	6.839e-05	0.018055	TRUE
cg15653855	0.0416954	0.00689125	3.87588e-08	38735761	2		96	49	6.91504e-05	0.0183249	TRUE
cg11617964	0.0718612	0.0118794	3.89677e-08	32118399	6	PRRT1	96	49	6.92618e-05	0.0184236	TRUE
cg12899065	0.161664	0.0267457	3.97771e-08	19710163	22	GP1BB;SEPT5	97	49	7.04355e-05	0.0188063	FALSE
cg26686150	-0.0451945	0.00748715	4.12114e-08	93637466	12		97	49	7.27031e-05	0.0194844	FALSE
cg00684075	-0.0556503	0.00922098	4.14064e-08	85969661	2		96	49	7.27754e-05	0.0195766	TRUE
cg11614585	0.0285594	0.00473478	4.20098e-08	897050	20	ANGPT4	97	49	7.35626e-05	0.0198619	FALSE
cg00151922	-0.0354167	0.00587486	4.26145e-08	10652103	20	JAG1	97	49	7.40675e-05	0.0201478	TRUE
cg04364695	-0.134753	0.0223536	4.26619e-08	40618425	8	ZMAT4;ZMAT4	97	49	7.40675e-05	0.0201702	FALSE
cg07503630	0.0464126	0.0076999	4.27681e-08	233351564	2	ECEL1	97	49	7.40675e-05	0.0202204	TRUE
cg23719157	0.098028	0.0162655	4.29401e-08	74501584	15	STRA6;STRA6;STRA6	97	49	7.4094e-05	0.0203018	TRUE
cg10554436	0.0442676	0.00733853	4.32565e-08	138666885	3	FOXL2;C3orf72	97	49	7.43685e-05	0.0204513	FALSE
cg22114489	-0.131193	0.0218269	4.60335e-08	101398177	7		97	49	7.8856e-05	0.0217643	FALSE
cg24969820	-0.0311639	0.00518607	4.6328e-08	98497864	3	ST3GAL6	97	49	7.9074e-05	0.0219035	TRUE
cg09868299	0.0359926	0.00599378	4.71653e-08	69259957	11		97	49	8.02136e-05	0.0222994	FALSE
cg00739778	-0.0878181	0.0146264	4.73538e-08	2908023	17	RAP1GAP2;RAP1GAP2	97	49	8.02455e-05	0.0223885	FALSE
cg22786748	0.091677	0.0152756	4.78748e-08	31034042	6		97	49	8.08387e-05	0.0226348	TRUE
cg19592472	-0.122754	0.0204945	5.03937e-08	3052274	20	OXT;OXT	97	49	8.47891e-05	0.0238257	FALSE
cg07176842	-0.111487	0.0186291	5.15086e-08	43972223	14		97	49	8.63577e-05	0.0243529	TRUE
cg18394552	-0.0718236	0.0120071	5.21254e-08	159428643	5		97	49	8.7083e-05	0.0246445	TRUE
cg18147098	0.108245	0.0181266	5.44477e-08	212688916	1		97	49	9.06424e-05	0.0257424	FALSE
cg07372034	-0.07167	0.0120045	5.477e-08	48486164	22		97	49	9.08589e-05	0.0258948	TRUE
cg20529923	-0.0416547	0.00698209	5.58012e-08	32110187	11		97	49	9.22461e-05	0.0263824	TRUE
cg01168584	-0.0569806	0.00955627	5.65997e-08	2903245	18	EMILIN2	97	49	9.324e-05	0.0267599	TRUE
cg01593345	-0.0823173	0.0138097	5.70427e-08	12932730	12	APOLD1	97	49	9.36435e-05	0.0269693	FALSE
cg02535219	-0.0858818	0.0144106	5.7335e-08	11876908	16	ZC3H7A	97	49	9.37977e-05	0.0271075	TRUE
cg21691065	-0.0702297	0.0118027	5.96835e-08	2804835	1		97	49	9.7303e-05	0.0282179	TRUE
cg01229865	-0.0887768	0.0149248	6.02033e-08	113528751	13	ATP11A;ATP11A	97	49	9.78133e-05	0.0284637	TRUE
cg18613390	-0.0674353	0.0113434	6.1081e-08	19963423	22	ARVCF	96	49	9.88537e-05	0.0288786	FALSE
cg12113316	-0.078486	0.0132038	6.12619e-08	37729089	8	RAB11FIP1;RAB11FIP1;RAB11FIP1	97	49	9.88537e-05	0.0289641	FALSE
cg06388350	-0.0734502	0.0123595	6.16349e-08	95334135	4		97	49	9.91173e-05	0.0291405	FALSE
cg08817867	-0.0431322	0.00725908	6.18912e-08	19656554	17		97	49	9.91921e-05	0.0292617	TRUE
cg12587615	0.0814687	0.0137253	6.35537e-08	11472397	19	LPPR2;LPPR2	97	49	0.000101512	0.0300477	TRUE
cg07700233	-0.160019	0.0269627	6.37814e-08	39171231	4		97	49	0.000101533	0.0301554	TRUE
cg08871545	-0.090454	0.0152448	6.41637e-08	48559803	1		97	49	0.000101799	0.0303361	FALSE
cg02793162	-0.0634451	0.0106957	6.46023e-08	68958534	15	CORO2B	97	49	0.000102152	0.0305434	TRUE
cg21574271	-0.0901083	0.0152002	6.56492e-08	96051461	4	BMPR1B	97	49	0.000103461	0.0310384	FALSE
cg20327845	-0.0975951	0.0164728	6.66351e-08	3138418	10	PFKP	97	49	0.000104456	0.0315046	FALSE
cg13251842	0.0949307	0.0160239	6.6722e-08	46508469	22	MIRLET7A3;LOC400931;MIRLET7B	97	49	0.000104456	0.0315456	FALSE
cg12006375	-0.0645704	0.0109011	6.70245e-08	51640315	13	GUCY1B2	97	49	0.000104583	0.0316886	TRUE
cg16129526	0.0569693	0.00961943	6.7299e-08	69968273	14	FLJ44817	97	49	0.000104666	0.0318185	FALSE
cg17163527	-0.0764777	0.0129254	6.88902e-08	3447348	1	MEGF6	97	49	0.0001065	0.0325708	TRUE
cg11789885	0.0455721	0.00770323	6.91537e-08	11472731	19	LPPR2;LPPR2	95	49	0.0001065	0.0326953	FALSE
cg04636402	0.0455098	0.0076927	6.91541e-08	139284774	5	NRG2;NRG2;NRG2;NRG2	97	49	0.0001065	0.0326955	TRUE
cg00608540	0.055801	0.00944342	7.12575e-08	180627973	5	TRIM7;TRIM7;TRIM7;TRIM7;TRIM7	95	49	0.000109177	0.03369	FALSE
cg23279756	-0.0942516	0.0159514	7.13541e-08	109159348	6		97	49	0.000109177	0.0337357	FALSE
cg18017908	-0.0612087	0.0103629	7.20145e-08	16394618	17	C17orf76;C17orf76	97	49	0.000109611	0.0340479	FALSE
cg15734764	-0.0296604	0.00502189	7.21014e-08	134266555	10		97	49	0.000109611	0.034089	TRUE
cg21480264	-0.0571437	0.00968318	7.36321e-08	2137264	4	POLN	97	49	0.000111579	0.0348127	FALSE
cg17053285	0.0827511	0.0140254	7.4029e-08	242009588	2	SNED1	97	49	0.000111822	0.0350003	TRUE
cg15920975	-0.0918106	0.01558	7.63527e-08	65194933	11		97	49	0.000114965	0.0360989	FALSE
cg04099095	0.0536327	0.0091086	7.79098e-08	27278570	7		97	49	0.000116937	0.0368351	FALSE
cg21919596	-0.0410314	0.00697346	7.9324e-08	6201851	1	CHD5	97	49	0.000118683	0.0375038	TRUE
cg19449917	0.0682564	0.0116061	8.02979e-08	156823356	3		97	49	0.000119761	0.0379642	TRUE
cg02389949	-0.0615408	0.0104737	8.215e-08	30176264	7	C7orf41	97	49	0.000121775	0.0388399	FALSE
cg11340260	-0.0461095	0.00784747	8.21636e-08	4835476	17	GP1BA	97	49	0.000121775	0.0388463	FALSE
cg14359680	-0.0354941	0.00604943	8.51551e-08	105532208	14	GPR132	97	49	0.000125815	0.0402607	TRUE
cg06495038	-0.0936295	0.0159614	8.56492e-08	76247647	5	CRHBP	97	49	0.00012615	0.0404942	TRUE
cg17696044	-0.129127	0.0220177	8.61212e-08	70449316	11	SHANK2;SHANK2	97	49	0.000126452	0.0407174	FALSE
cg09476130	0.0877596	0.0149764	8.7929e-08	159870086	1	CCDC19	97	49	0.000128706	0.0415721	TRUE
cg07122905	-0.0479235	0.0081845	8.96156e-08	92333765	14	TC2N;TC2N	97	49	0.00013077	0.0423695	TRUE
cg00481600	-0.0404327	0.00691482	9.27842e-08	65503829	15	CILP;CILP	97	49	0.000134977	0.0438676	FALSE
cg01940273	0.0502965	0.00860927	9.48381e-08	233284934	2		97	49	0.000137542	0.0448387	FALSE
cg10057879	0.0515573	0.00883263	9.68791e-08	30591837	17	RHBDL3	97	49	0.000140072	0.0458037	FALSE
cg25426302	0.0996367	0.0170846	9.90464e-08	32120826	6	PPT2;PRRT1;PPT2	97	49	0.000142559	0.0468283	FALSE
cg01894038	-0.076218	0.0130699	9.92019e-08	77741873	11		97	49	0.000142559	0.0469019	TRUE
cg00083262	-0.0346436	0.00594164	9.95989e-08	157125526	1		97	49	0.000142696	0.0470896	TRUE
cg05360958	-0.086904	0.0149116	1.00757e-07	15038440	12	MGP	97	49	0.000143919	0.0476373	FALSE
cg00646396	0.0404567	0.00694381	1.01464e-07	26482755	1		94	49	0.000144493	0.0479716	FALSE
cg11756095	-0.0642504	0.011035	1.03145e-07	32410614	1		97	49	0.000146446	0.0487664	FALSE
cg20379593	-0.0667377	0.0114638	1.03518e-07	65198023	11		97	49	0.000146535	0.0489427	FALSE
cg22642495	-0.055969	0.00962022	1.05183e-07	10197856	19	C19orf66	97	49	0.000148447	0.0497297	FALSE

## Sheet: Table S2
Table S2. EWAS results for CpGs differentially methylated in association with age at sampling with an uncorrected P-value <0.05
CpG	Beta	StdErr	P	Coordinate	Chr	Illumina gene annotation	Total N samples	FDR	Bonferroni
cg25241559	0.00493952	0.000726129	3.79366e-10	241989379	2	SNED1	139	0.000106101	0.000179361
cg19097082	-0.00942915	0.00139477	4.48827e-10	130201322	11		138	0.000106101	0.000212202
cg05895618	-0.00225322	0.00033916	8.10048e-10	19222395	11	CSRP3;CSRP3	138	0.000123954	0.000382984
cg10638827	-0.00329989	0.000503278	1.25214e-09	56665855	16	MT1M	137	0.000123954	0.000592
cg20926353	-0.00496073	0.000758622	1.36789e-09	84303358	9	TLE1;TLE1	139	0.000123954	0.000646727
cg18462381	0.00243889	0.000374571	1.57304e-09	129536718	10	FOXI2	139	0.000123954	0.000743722
cg27540865	0.00649696	0.00100792	2.17681e-09	243053934	1		139	0.000128917	0.00102918
cg16218221	-0.00281815	0.000437229	2.18137e-09	208576609	2	CCNYL1;CCNYL1;CCNYL1	139	0.000128917	0.00103133
cg17765025	-0.00644749	0.00100729	2.72226e-09	84105169	2		139	0.000143007	0.00128706
cg00589520	0.00270422	0.00042625	3.60078e-09	23513039	7		139	0.000170242	0.00170242
cg11955727	-0.00604098	0.00097923	8.48815e-09	84105546	2		139	0.000321388	0.00401313
cg04845871	-0.00217872	0.000353273	8.5651e-09	207996319	1		139	0.000321388	0.00404951
cg08981669	-0.00396845	0.000644143	8.83695e-09	51456733	7		139	0.000321388	0.00417804
cg00399683	-0.00664052	0.0010858	1.09965e-08	153109375	7		138	0.000337947	0.00519906
cg12691488	0.00429347	0.000702696	1.13081e-08	243053673	1		139	0.000337947	0.0053464
cg26305174	-0.00190341	0.000311643	1.14367e-08	100463583	7	SLC12A9;TRIP6	139	0.000337947	0.00540716
cg04462931	-0.00930646	0.00154283	1.64706e-08	64300061	7		139	0.000458068	0.00778716
cg04981952	0.00268551	0.000446498	1.79122e-08	76061438	11	PRKRIR	139	0.000470487	0.00846876
cg19279257	-0.00188088	0.000313551	1.93384e-08	100463508	7	SLC12A9;TRIP6	136	0.000481212	0.00914303
cg12611527	-0.00037679	6.29954e-05	2.10207e-08	157257110	2		139	0.000496921	0.00993841
cg16071681	0.00262457	0.000440571	2.35817e-08	19925575	18		139	0.000521887	0.0111492
cg07628841	-0.0028588	0.000480566	2.45452e-08	27851430	2	GPN1;CCDC121;GPN1;GPN1;CCDC121;CCDC121;GPN1;GPN1	139	0.000521887	0.0116048
cg15633893	-0.00468314	0.000788176	2.53883e-08	25909518	5		138	0.000521887	0.0120034
cg19509778	0.00135631	0.000230459	3.41978e-08	129537308	10	FOXI2	138	0.000662669	0.0161685
cg12949927	-0.00583386	0.00099316	3.50402e-08	64298676	7		139	0.000662669	0.0165667
cg04114723	-0.00193919	0.000334056	4.85767e-08	56219864	17		139	0.000883334	0.0229667
cg00293940	-0.00258091	0.000446097	5.32336e-08	60044871	12		139	0.000932164	0.0251684
cg17307919	-0.00223761	0.000388394	5.9691e-08	4441859	8	CSMD1	139	0.00100791	0.0282214
cg17226602	-0.00418589	0.000730431	6.88609e-08	154393494	5	KIF4B	139	0.00112265	0.0325569
cg26921482	-0.00487498	0.000855812	8.08707e-08	2570283	16	AMDHD2;AMDHD2	139	0.0012745	0.038235
cg12184120	0.00354581	0.000625021	9.01167e-08	38188083	19	ZNF607	138	0.0013744	0.0426065
cg14095100	-0.00211716	0.000374714	1.00309e-07	84303413	9	TLE1;TLE1	139	0.00148205	0.0474255
cg17945323	-0.00354476	0.000628984	1.07236e-07	62767406	11	SLC22A8	139	0.00151757	0.0507003
cg07549526	-0.00231498	0.00041193	1.15414e-07	91663	16		139	0.00151757	0.054567
cg17238319	-0.00413561	0.000735919	1.15518e-07	16428391	3	RFTN1	139	0.00151757	0.0546158
cg08656326	-0.00193549	0.000344418	1.15553e-07	84304414	9	TLE1	139	0.00151757	0.0546324
cg07541020	-0.00206909	0.000369198	1.24034e-07	44068714	10	ZNF239;ZNF239;ZNF239	139	0.00158493	0.0586423
cg22192412	-0.00128017	0.000228804	1.29444e-07	155433437	2		139	0.00161053	0.0612001
cg25568337	-0.00135708	0.000243953	1.50177e-07	157098338	6	ARID1B;ARID1B;ARID1B	139	0.00182058	0.0710025
cg21401642	-0.00352104	0.000640052	1.99362e-07	174421114	4		139	0.00235642	0.0942566
cg23946695	0.00051698	9.4936e-05	2.59867e-07	1609223	6	FOXC1	139	0.00299666	0.122863
cg25452172	0.0022799	0.000419956	2.77231e-07	58162751	12	METTL1;METTL1	139	0.00305087	0.131073
cg00774458	-0.00376526	0.000694134	2.82978e-07	30692051	6	TUBB	138	0.00305087	0.13379
cg04680743	0.00119191	0.000219761	2.83927e-07	88781321	10	FAM25A	139	0.00305087	0.134238
cg26324366	-0.00119348	0.000220455	2.97028e-07	99283652	6	POU3F2	139	0.00312072	0.140432
cg12063847	-0.00188779	0.000350272	3.31515e-07	158184542	6		139	0.00340734	0.156737
cg06688910	-0.00357396	0.00066724	3.85092e-07	122466955	8		139	0.00382084	0.182068
cg02556954	0.00284525	0.000531354	3.87909e-07	137848577	5	ETF1	139	0.00382084	0.1834
cg23334804	0.00177217	0.000331643	4.07807e-07	18228809	6	DEK;DEK	139	0.00393485	0.192808
cg19211484	0.00466941	0.000875074	4.21987e-07	16650168	3		139	0.00399024	0.199512
cg18038207	-0.00281977	0.000529953	4.51895e-07	80581062	12		139	0.00418926	0.213652
cg23737366	-0.00246817	0.000465386	4.88411e-07	9149026	1	SLC2A5	139	0.00444071	0.230917
cg13421194	-0.00131791	0.00024979	5.52255e-07	15448544	21		139	0.00492645	0.261102
cg02675179	-0.00198613	0.000378793	6.39146e-07	20686073	16	ACSM1	139	0.00559598	0.302183
cg10462593	-0.00157739	0.000301644	6.80233e-07	79042505	15		139	0.00567949	0.321609
cg01324550	0.00265391	0.000507984	6.95264e-07	46676099	17	LOC404266;LOC404266;LOC404266;LOC404266;HOXB6;LOC404266	138	0.00567949	0.328715
cg00218406	-0.00259278	0.000496446	7.00575e-07	31431407	6	HCP5	136	0.00567949	0.331226
cg04637372	-0.00254442	0.00048735	7.06094e-07	20617456	1	VWA5B1;VWA5B1	139	0.00567949	0.333835
cg19382572	-0.00486351	0.000931692	7.08747e-07	59765325	1	FGGY;FGGY	139	0.00567949	0.33509
cg23778841	-0.000259826	4.9703e-05	7.27959e-07	114239697	13	TFDP1;TFDP1	139	0.00573622	0.344173
cg03911306	-0.00224986	0.000433094	7.92746e-07	16648294	3	DAZL	139	0.00604741	0.374804
cg16146033	-0.00283957	0.000546762	7.97736e-07	62767323	11	SLC22A8	139	0.00604741	0.377163
cg05437692	0.00178005	0.000342902	8.05823e-07	149362435	4	NR3C2;NR3C2	137	0.00604741	0.380987
cg07381872	0.00425636	0.000820814	8.26114e-07	61408076	1		139	0.00610281	0.39058
cg02758552	-0.00188242	0.000363497	8.51659e-07	49395714	3	GPX1;GPX1;GPX1;GPX1	139	0.00619473	0.402658
cg01909364	0.00231612	0.000450328	9.95993e-07	41739926	17	MEOX1;MEOX1;MEOX1	139	0.0070345	0.470898
cg18778196	-0.00384057	0.000746759	9.96869e-07	67054877	15	SMAD6;SMAD6;SMAD6	139	0.0070345	0.471312
cg13150977	0.00144453	0.000281332	1.03426e-06	85114131	15	UBE2QP1	138	0.007191	0.488988
cg07276621	0.00353292	0.000690697	1.12741e-06	10750870	11		139	0.00772506	0.533029
cg10631453	0.00228697	0.000447876	1.1715e-06	85113983	15	UBE2QP1	139	0.00791254	0.553878
cg18957138	-0.0017753	0.000348562	1.24043e-06	73027331	9	KLF9	139	0.00820488	0.586466
ch.1.156669547F	-0.000424843	8.34407e-05	1.2495e-06	158402923	1		139	0.00820488	0.590751
cg26914004	-0.00261469	0.000515346	1.35126e-06	153110762	7		139	0.00875159	0.638866
cg22542685	0.00308259	0.000608242	1.38488e-06	16520559	17		139	0.00884811	0.65476
cg00500229	0.00241785	0.00047768	1.42393e-06	243054071	1		139	0.00897631	0.673223
cg24237862	0.00310582	0.000615728	1.53692e-06	37026842	7	ELMO1;ELMO1	139	0.0095611	0.726644
cg08037478	-0.00576056	0.00114433	1.60616e-06	38545085	12		139	0.00958864	0.759381
cg23719534	-0.00535696	0.00106426	1.6097e-06	101099284	15		139	0.00958864	0.761055
cg05782078	-0.000759056	0.000150859	1.6234e-06	140179173	7	MKRN1;MKRN1;MKRN1;MKRN1	139	0.00958864	0.76753
cg27532171	-0.00228628	0.000454553	1.63634e-06	46952054	1		139	0.00958864	0.773649
cg00167275	-0.00339386	0.000674896	1.64364e-06	88854588	10	FAM35A;GLUD1;GLUD1	139	0.00958864	0.777099
cg05568549	0.00122047	0.00024283	1.66303e-06	41907198	6	CCND3;CCND3;CCND3;CCND3	139	0.00958864	0.786269
cg06488081	-0.00116861	0.000232907	1.72549e-06	17248394	1	CROCC	139	0.00982891	0.8158
cg07372034	-0.00239718	0.000478839	1.81211e-06	48486164	22		138	0.0101628	0.856751
cg00330857	-0.00204207	0.000408062	1.8271e-06	99979211	7	PILRA;PILRA;PILRA	139	0.0101628	0.863837
cg04190002	-0.00103389	0.000206884	1.8824e-06	51113604	22	SHANK3	139	0.0103487	0.889984
cg16609139	-0.00204024	0.000409193	1.97794e-06	23962902	11		139	0.0107489	0.935154
cg05020125	-0.00208607	0.000418892	2.03025e-06	37605552	8	LOC728024;ERLIN2	139	0.0108566	0.959886
cg00804338	-0.00379107	0.000761819	2.06223e-06	114239234	13	TFDP1;TFDP1	139	0.0108566	0.975006
cg03984340	0.00231274	0.000464793	2.06665e-06	213585781	2		139	0.0108566	0.977093
cg03218192	-0.00207585	0.000418441	2.20432e-06	33914403	17	AP2B1;AP2B1;AP2B1;AP2B1	139	0.0114526	1
cg04457317	0.00100575	0.000203056	2.27993e-06	50567932	3		139	0.0117166	1
cg23814743	-0.00122722	0.000248161	2.35784e-06	49466685	3	NICN1;NICN1	139	0.0119867	1
cg17956819	-0.00151693	0.000307985	2.5688e-06	22191704	17		138	0.0127908	1
cg13924715	0.00495646	0.00100634	2.57011e-06	10750890	11		139	0.0127908	1
cg00170620	-0.00108683	0.000221041	2.66361e-06	56669038	16		139	0.0131181	1
cg10354369	-0.000847691	0.000172758	2.78112e-06	38167508	17		139	0.0135556	1
cg20746702	-0.0030172	0.00061587	2.87445e-06	160864761	1		138	0.0136709	1
cg21009420	-0.00294958	0.000602128	2.88061e-06	146484504	7	CNTNAP2	139	0.0136709	1
cg00305229	-0.0028076	0.000573247	2.89152e-06	46943714	1		139	0.0136709	1
cg11643285	-0.00393445	0.000805245	3.03963e-06	16411667	3	RFTN1	139	0.0142288	1
cg03618918	0.00218607	0.000448229	3.15729e-06	160865097	1		139	0.0146347	1
cg25556035	0.00249545	0.000513141	3.37742e-06	13127873	19	NFIX	139	0.0153189	1
cg17619755	-0.00180802	0.00037215	3.44678e-06	31760629	6	VARS	139	0.0153189	1
cg09991306	0.00109434	0.000225086	3.44794e-06	241975140	2	SNED1	139	0.0153189	1
cg24016844	0.000721751	0.000148649	3.46317e-06	111506641	1	C1orf103;C1orf103	139	0.0153189	1
cg15114045	-0.00104446	0.000215123	3.46689e-06	138906052	5		139	0.0153189	1
cg02325951	0.00326875	0.000674472	3.59869e-06	89878619	14	FOXN3;FOXN3	139	0.015754	1
cg20487152	-0.00250174	0.000516467	3.63612e-06	99095054	13	FARP1	139	0.0157718	1
cg09476130	0.003171	0.000656637	3.87188e-06	159870086	1	CCDC19	139	0.0165	1
cg08943714	-0.0031016	0.000642281	3.87381e-06	139470282	6	HECA	137	0.0165	1
cg10341310	0.00406172	0.00084199	3.95827e-06	66582206	8	MTFR1;MTFR1;MTFR1	139	0.0167093	1
cg07525202	0.00175823	0.000365099	4.09807e-06	30591850	17	RHBDL3	138	0.0171463	1
cg02412345	-0.00148216	0.000308164	4.2055e-06	21780678	8	XPO7;XPO7	139	0.0173973	1
cg26426690	0.00224245	0.000466382	4.23164e-06	93861824	10	CPEB3	138	0.0173973	1
cg21633052	0.00108691	0.00022672	4.4915e-06	184018637	4	C4orf38	139	0.0183064	1
cg12230293	-0.00202892	0.000423656	4.58699e-06	143884497	6	LOC285740;LOC285740	139	0.0185358	1
cg18760594	-0.00116458	0.000243424	4.68274e-06	119557464	4		139	0.0187624	1
cg09581060	-0.00267804	0.000561788	5.03433e-06	928673	2		139	0.0200016	1
cg05892030	-0.0026107	0.00054826	5.14586e-06	51431710	14		139	0.0202744	1
cg13935876	-0.00158911	0.000333886	5.19702e-06	75981968	15	CSPG4	139	0.0203067	1
cg15908709	0.00234888	0.00049379	5.25386e-06	46676215	17	LOC404266;LOC404266;LOC404266;LOC404266;HOXB6;LOC404266	135	0.0203605	1
cg26350814	-0.00158247	0.000333985	5.68269e-06	187982516	1		137	0.0218433	1
cg11853697	0.00286106	0.000604176	5.74636e-06	60510235	20	CDH4	139	0.0219099	1
cg01165203	-0.00202444	0.000428309	5.96428e-06	69598777	10	DNAJC12;DNAJC12	138	0.0225589	1
cg10207460	0.0014184	0.000300735	6.22266e-06	240799992	1		139	0.0233494	1
cg27029821	0.00112201	0.000238228	6.39728e-06	70983741	8	PRDM14	139	0.0236998	1
cg23047397	-0.00260533	0.000553368	6.44226e-06	106661062	14		139	0.0236998	1
cg11851257	0.00202827	0.000430884	6.46643e-06	47903406	17	MYST2	139	0.0236998	1
cg09579413	0.00157056	0.000333939	6.57826e-06	155289428	1	RUSC1;FDPS;FDPS;RUSC1;FDPS	139	0.0239242	1
cg02849695	0.00201472	0.000428594	6.6435e-06	159869960	1	CCDC19	139	0.023977	1
cg26465666	0.0023433	0.000500082	7.06963e-06	183386928	2	PDE1A;PDE1A	137	0.0252734	1
cg06877024	0.000910024	0.000194289	7.12746e-06	28743586	6		139	0.0252734	1
cg15572436	-0.00144556	0.000308704	7.16306e-06	62767169	11	SLC22A8	139	0.0252734	1
cg06310022	0.00246374	0.000526776	7.33395e-06	114095810	3	ZBTB20;ZBTB20;ZBTB20;ZBTB20;ZBTB20;ZBTB20;ZBTB20	138	0.0256372	1
cg19504184	-0.00224359	0.000479843	7.37463e-06	1170806	17		139	0.0256372	1
cg12840248	-0.000966036	0.000207195	7.79112e-06	32908718	6	HLA-DMB;HLA-DMB	135	0.0268612	1
cg24056269	0.00219998	0.000472005	7.84033e-06	99171636	13	STK24;STK24	138	0.0268612	1
cg27287167	-0.00202449	0.00043485	8.01488e-06	18267904	19	PIK3R2	139	0.0272617	1
cg01757308	0.000994542	0.000213737	8.09863e-06	35786537	14	PSMA6	139	0.0273498	1
cg23327011	0.00141465	0.000304158	8.22143e-06	74729021	18	MBP;MBP;MBP;MBP;MBP;MBP;MBP;MBP;MBP;MBP	139	0.0275675	1
cg03956243	0.00352954	0.000760776	8.57151e-06	54059090	12	ATP5G2;ATP5G2	138	0.028539	1
cg26027170	-0.00113753	0.000245364	8.6901e-06	37394705	17		139	0.0287315	1
cg06010111	-0.000957406	0.000206611	8.76981e-06	99771192	2	LIPT1;LIPT1;TSGA10;LIPT1;LIPT1;LIPT1	139	0.0287937	1
cg15756407	0.00350114	0.000758798	9.51666e-06	111956086	11	TIMM8B;SDHD;TIMM8B	134	0.0310303	1
cg01313732	-0.0016273	0.000352909	9.63337e-06	10252119	12	CLEC1A	139	0.0311957	1
cg17886715	0.00366723	0.000796257	9.85438e-06	247269490	1		139	0.0316944	1
cg17506178	0.00133698	0.000290558	1.00256e-05	82070684	1		138	0.0320273	1
cg20112500	-0.00113869	0.000247597	1.01259e-05	31021744	6	HCG22	139	0.0321303	1
cg18033416	0.00159	0.000346227	1.04052e-05	30592033	17	RHBDL3	139	0.0327968	1
cg26046136	-0.00227392	0.000495705	1.06266e-05	45526613	20	EYA2;EYA2	139	0.0332726	1
cg26049998	-0.00281995	0.000615001	1.07125e-05	65602730	17	PITPNC1;PITPNC1	139	0.0333208	1
cg25491558	-0.00317184	0.000693049	1.10982e-05	65472123	10		139	0.0342949	1
cg26916780	-0.00181104	0.000395998	1.12487e-05	64889554	15	ZNF609	138	0.0345345	1
cg10928294	0.00226679	0.000496319	1.15363e-05	41739326	17	MEOX1;MEOX1;MEOX1	139	0.0351888	1
cg01008256	-0.00192057	0.000421019	1.1798e-05	100463985	7	SLC12A9;TRIP6	139	0.0357565	1
cg22281935	-0.00174729	0.000383402	1.20114e-05	162934111	2		139	0.0361714	1
cg08814800	-0.00169821	0.000374852	1.34096e-05	174421377	4		139	0.0398806	1
cg08284151	-0.00164188	0.000362422	1.34118e-05	7864122	12	DPPA3;DPPA3	138	0.0398806	1
cg07810039	-0.00306843	0.000677784	1.35853e-05	218524558	1	TGFB2;TGFB2	139	0.0401438	1
cg12036735	-0.00417217	0.000922816	1.39221e-05	20169916	8		138	0.0406542	1
cg09178970	-0.000866809	0.00019173	1.393e-05	123351798	12	VPS37B	139	0.0406542	1
cg06962442	0.000482635	0.000106803	1.40472e-05	68271698	16		139	0.0407449	1
cg14417873	-0.00257188	0.000565643	1.42905e-05	136838534	9	VAV2;VAV2	139	0.0411977	1
cg22610676	-0.00197231	0.000437148	1.4462e-05	156393461	1	C1orf61	139	0.0413956	1
cg21144587	-0.00114236	0.000253264	1.45342e-05	27851409	2	GPN1;CCDC121;GPN1;GPN1;CCDC121;CCDC121;GPN1;GPN1	139	0.0413956	1
cg07357445	-0.00165475	0.000367597	1.50762e-05	82429868	5	XRCC4;XRCC4;XRCC4	131	0.0426821	1
cg04196119	0.00246046	0.000548255	1.59388e-05	4517246	10		138	0.0448556	1
cg00075967	0.00288707	0.000644867	1.66499e-05	74495354	15	STRA6;STRA6;STRA6;STRA6;STRA6;STRA6	139	0.046291	1
cg13488078	-0.00137326	0.000306796	1.67094e-05	27469338	8	CLU;CLU;CLU	133	0.046291	1
cg21218646	-0.00096545	0.000215732	1.67694e-05	100953360	12	NR1H4	139	0.046291	1
cg20299935	-0.00248248	0.000554875	1.68568e-05	21795943	17		136	0.046291	1
cg19766489	-0.00273675	0.000611872	1.69384e-05	78511344	1	GIPC2	139	0.046291	1
ch.6.149019574R	-0.000487584	0.000109245	1.76024e-05	148977881	6		139	0.0478291	1
cg02628801	-4.02212e-05	9.02661e-06	1.81335e-05	101701963	1	S1PR1	139	0.0489908	1
cg17640485	-0.00188967	0.000425428	1.91875e-05	195620147	3	TNK2;TNK2	139	0.0512856	1
cg22345911	-0.000406755	9.15773e-05	1.91999e-05	80231263	17	CSNK1D;CSNK1D;CSNK1D;CSNK1D	139	0.0512856	1
cg03199192	-0.00257657	0.000580988	1.97359e-05	34491893	15	C15orf29	137	0.0524212	1
cg21316236	0.00144338	0.000326035	2.0357e-05	40125781	17	CNP	135	0.0537687	1
cg19022697	0.00182074	0.000411676	2.09434e-05	55247140	1	TTC22	139	0.0550105	1
cg22849482	0.000131789	2.98458e-05	2.13125e-05	57755881	5	PLK2;PLK2	138	0.0556428	1
cg24373865	0.00209976	0.000475662	2.14196e-05	44716226	1	ERI3	139	0.0556428	1
cg17232883	-0.000916167	0.000208425	2.30851e-05	59318136	11		139	0.0596419	1
cg06358300	-0.0020868	0.000475815	2.40184e-05	84302344	9	TLE1	139	0.0613428	1
cg03691818	-0.00113507	0.000258829	2.40503e-05	53085038	12	KRT77	139	0.0613428	1
cg14876117	-0.00192545	0.000439144	2.41327e-05	51428973	14		139	0.0613428	1
cg00110545	0.00190956	0.000435774	2.43804e-05	6625489	10		139	0.061641	1
cg12019814	0.00263412	0.000601375	2.45589e-05	117861247	8	RAD21	139	0.0617619	1
cg00151922	-0.00101858	0.000232653	2.47621e-05	10652103	20	JAG1	139	0.0618766	1
cg10846922	-0.00105746	0.000241647	2.49646e-05	104435608	5	RAB9P1	139	0.0618766	1
cg26516287	-0.00223112	0.000509887	2.49971e-05	12629275	7	SCIN;SCIN	137	0.0618766	1
cg03009030	-0.00440189	0.00100796	2.5867e-05	33039500	6	HLA-DPA1	139	0.0633857	1
ch.4.69646068F	-0.000202185	4.62839e-05	2.58749e-05	69611479	4		139	0.0633857	1
cg25936358	-0.00298548	0.000685639	2.72184e-05	114301996	13		138	0.0663331	1
cg09015774	0.000842703	0.000193669	2.75491e-05	7022284	1	CAMTA1	139	0.0667947	1
cg19590578	-0.00472568	0.00108676	2.78635e-05	77266117	5		139	0.0672124	1
cg03137908	-0.0021515	0.000495338	2.84104e-05	81447366	10	LOC650623	138	0.0681839	1
cg14745451	-0.00066089	0.000152219	2.87606e-05	58954966	19		139	0.0686756	1
cg27053299	-0.00358557	0.000827289	2.94854e-05	100548780	13	CLYBL	139	0.0700526	1
cg14644418	0.00171743	0.000396424	2.96973e-05	129536661	10	FOXI2	139	0.0702033	1
cg24051456	-0.000296596	6.86184e-05	3.10408e-05	120863708	10	FAM45B;FAM45A	139	0.0730142	1
cg11386746	-0.000582814	0.000135054	3.17469e-05	89237370	16	CDH15	139	0.0739762	1
cg00007076	0.00276556	0.000640874	3.17627e-05	67342600	8	RRS1;RRS1	132	0.0739762	1
cg15999609	-0.00362394	0.000840352	3.21259e-05	243050875	1		139	0.0743074	1
cg07546139	0.000752028	0.000174478	3.24108e-05	92907553	5	FLJ42709;FLJ42709;FLJ42709	139	0.0743074	1
cg05508592	-4.99877e-05	1.16012e-05	3.25812e-05	535387	11	HRAS;HRAS;HRAS	139	0.0743074	1
cg02150077	0.00423752	0.000983778	3.27675e-05	87098542	16		139	0.0743074	1
cg24884343	0.00182793	0.000424578	3.30416e-05	143651192	1		139	0.0743074	1
cg27060391	0.000623866	0.000144868	3.30541e-05	42416708	19		139	0.0743074	1
cg02654940	0.00122508	0.000284627	3.31884e-05	34206400	6	HMGA1;HMGA1;HMGA1;HMGA1;HMGA1;HMGA1	139	0.0743074	1
cg20257330	-0.000936906	0.000217687	3.32186e-05	75411038	3		139	0.0743074	1
cg18592964	0.00120463	0.00027994	3.33194e-05	96051476	5	CAST;CAST;CAST;CAST;CAST;CAST;CAST;CAST;CAST;CAST	139	0.0743074	1
cg25314460	-0.00125896	0.000292959	3.40844e-05	125965648	6		139	0.0754939	1
cg01680999	-0.000219117	5.09813e-05	3.41708e-05	18801770	16	RPS15A;RPS15A	139	0.0754939	1
cg15775921	0.000831677	0.000193709	3.4617e-05	223156136	2	PAX3;PAX3;PAX3;PAX3;PAX3;PAX3	139	0.076124	1
cg27366532	0.00205549	0.000478951	3.48624e-05	3843012	16	CREBBP;CREBBP	139	0.0763087	1
cg12611723	-0.000326404	7.60412e-05	3.50966e-05	139940867	9	NPDC1	139	0.0764671	1
cg12177922	-0.00115844	0.000270425	3.59546e-05	154245232	1	HAX1;HAX1	139	0.0779773	1
cg03191029	-0.0020386	0.000476219	3.63785e-05	50505163	12	C12orf62	138	0.0785364	1
cg08257212	0.00198313	0.000463784	3.70748e-05	100546281	12		139	0.0793326	1
cg13036381	-0.00400312	0.0009362	3.70829e-05	159942495	3	LOC401097	139	0.0793326	1
cg14053272	0.000763841	0.000178691	3.72685e-05	113957972	2	PSD4;LOC440839	136	0.0793705	1
cg04829993	-0.000191134	4.47521e-05	3.78127e-05	71561459	10	COL13A1;COL13A1;COL13A1;COL13A1;COL13A1;COL13A1;COL13A1;COL13A1;COL13A1;COL13A1;COL13A1;COL13A1;COL13A1;COL13A1;COL13A1;COL13A1;COL13A1;COL13A1;COL13A1;COL13A1	138	0.0801683	1
cg22310079	-0.00158557	0.000371517	3.82806e-05	18618092	11		139	0.0807981	1
cg10386298	0.000100228	2.34991e-05	3.86776e-05	221050491	1		139	0.0811113	1
cg22033281	0.00156255	0.000366404	3.87722e-05	111325754	11		139	0.0811113	1
cg21898299	-0.00118881	0.000278885	3.90518e-05	68924220	15	CORO2B	139	0.0813364	1
cg23719157	0.00297439	0.000698912	4.01327e-05	74501584	15	STRA6;STRA6;STRA6	139	0.082922	1
cg15537269	-0.00404377	0.00095025	4.01741e-05	24507197	8		139	0.082922	1
cg22902089	-0.00177281	0.000416697	4.03392e-05	46318223	11	CREB3L1	139	0.082922	1
cg00504599	0.00211557	0.000498026	4.13804e-05	79428036	17	BAHCC1	139	0.084694	1
cg02898094	0.000928062	0.000218617	4.18275e-05	96634914	7	DLX6AS;DLX6	139	0.0852401	1
cg01672129	-0.00109465	0.000258048	4.23402e-05	103011800	14		139	0.0858219	1
cg03716838	-0.00011917	2.8082e-05	4.2476e-05	32862618	6		139	0.0858219	1
cg00351283	0.00203949	0.000481078	4.27732e-05	89448431	1	RBMXL1;CCBL2;CCBL2;RBMXL1	139	0.0860546	1
cg17624536	-0.00438163	0.00103457	4.34819e-05	106440910	6		138	0.0862248	1
cg13428066	-0.00271763	0.000641902	4.37368e-05	2677768	11	KCNQ1;KCNQ1OT1;KCNQ1	139	0.0862248	1
cg01908395	0.000719642	0.000169964	4.38786e-05	174147991	5		138	0.0862248	1
cg03199084	0.00235867	0.000557267	4.39313e-05	30574300	16		138	0.0862248	1
cg12309030	-0.00109317	0.000258321	4.40602e-05	40950037	3		139	0.0862248	1
cg17145983	-0.00267364	0.000631806	4.40714e-05	31781333	6	HSPA1L	138	0.0862248	1
cg24642916	-9.13089e-05	2.15761e-05	4.42432e-05	32163304	6	NOTCH4;GPSM3	139	0.0862248	1
cg26390214	-0.00170369	0.000402733	4.43168e-05	1365745	7		139	0.0862248	1
cg13632816	0.000104825	2.47842e-05	4.48754e-05	113341925	9	SVEP1;SVEP1	139	0.0869539	1
cg16241684	0.00148766	0.000352052	4.51256e-05	101711890	14		139	0.0870818	1
cg18869061	-0.00189959	0.000450224	4.62752e-05	100272053	15	LYSMD4	139	0.0889296	1
cg01333028	0.00149991	0.000355582	4.64594e-05	98443775	2	TMEM131	139	0.0889296	1
cg25294185	0.00133936	0.000317776	4.7077e-05	65487814	11	RNASEH2C	139	0.0897485	1
cg00105628	0.00156939	0.00037268	4.77581e-05	21087165	20		130	0.0906814	1
cg23927014	-0.00161942	0.000384857	4.8361e-05	33019922	9		139	0.0912535	1
cg22635096	0.00162305	0.000385788	4.85058e-05	46550644	21	ADARB1;ADARB1;ADARB1;ADARB1;ADARB1;ADARB1;ADARB1	139	0.0912535	1
cg01015245	0.00187264	0.00044519	4.86385e-05	113706662	13	MCF2L;MCF2L	139	0.0912535	1
cg21969566	0.00133359	0.000317243	4.91481e-05	11447922	19	RAB3D	139	0.0915427	1
cg22376856	0.00133209	0.00031696	4.93358e-05	204643556	1	LRRN2;LRRN2	138	0.0915427	1
cg01167502	-0.00120259	0.000286158	4.93735e-05	106441506	6		139	0.0915427	1
cg12212198	-0.00344961	0.000822879	5.14014e-05	114302021	13		139	0.0949303	1
cg10797550	0.000944691	0.000225693	5.26898e-05	63082385	3		138	0.0969311	1
cg18839504	0.000719355	0.000171956	5.31742e-05	172665119	5		137	0.0971766	1
cg13323902	-0.00130042	0.000310949	5.34313e-05	140090859	5	VTRNA1-1	136	0.0971766	1
cg23448850	-0.00188372	0.000450427	5.34398e-05	54487148	7		139	0.0971766	1
cg26444528	0.000622892	0.000149196	5.49181e-05	58207859	13	PCDH17	139	0.0991728	1
cg25106913	0.0010368	0.000248362	5.5012e-05	27648354	6		139	0.0991728	1
cg03131366	-0.00275585	0.000660269	5.51669e-05	2041707	12		139	0.0991728	1
cg09273683	0.00160626	0.000384977	5.54813e-05	22936953	10	PIP4K2A	139	0.0992778	1
cg20817483	7.86429e-05	1.88592e-05	5.5988e-05	5851644	6		139	0.0992778	1
cg03960066	0.0015485	0.000371364	5.604e-05	150255503	1	C1orf51;C1orf51	139	0.0992778	1
cg06868307	-0.00115115	0.00027608	5.60652e-05	136444128	9		139	0.0992778	1
cg23474723	0.00188629	0.000452577	5.64465e-05	44153746	12	IRAK4;PUS7L;IRAK4;PUS7L;PUS7L;IRAK4;IRAK4;IRAK4	139	0.0995035	1
cg07031872	-0.00209549	0.000502862	5.66135e-05	92788417	14	SLC24A4	139	0.0995035	1
cg08492178	0.00146949	0.000352737	5.68635e-05	12429581	8		139	0.0995727	1
cg03281561	-0.00324213	0.000778435	5.70944e-05	159942181	3	LOC401097	139	0.0996081	1
cg05100634	-8.06526e-05	1.93545e-05	5.73798e-05	45457604	18	SMAD2;SMAD2;SMAD2	139	0.099738	1
cg22950598	0.00136986	0.000329189	5.78948e-05	56139862	12	GDF11	139	0.0998769	1
cg19534438	-0.000699934	0.000168243	5.81327e-05	209849006	1	G0S2	139	0.0998769	1
cg22485289	0.00313909	0.000754621	5.82297e-05	4795999	20	RASSF2;RASSF2	138	0.0998769	1
cg02040972	-0.0018442	0.000443373	5.83048e-05	125436009	3		139	0.0998769	1
cg15206445	0.00157596	0.000379188	5.90606e-05	89573312	16	SPG7;SPG7	139	0.100806	1
cg01952793	-0.000265691	6.39634e-05	5.9594e-05	149530380	3	RNF13;RNF13	139	0.101351	1
cg02989351	-0.000771156	0.000185737	6.00361e-05	9770584	2	YWHAQ	139	0.101549	1
cg23516824	-0.00143449	0.00034554	6.01399e-05	76134399	5		139	0.101549	1
cg15005441	-0.000963483	0.000232276	6.09377e-05	20553087	2		139	0.10253	1
cg25368049	-0.000537247	0.000129686	6.21953e-05	228161552	1		139	0.104275	1
cg20984188	-0.000728072	0.000175831	6.26615e-05	67185059	16	B3GNT9	138	0.10433	1
cg11338426	0.000316688	7.64817e-05	6.26697e-05	43861668	17	CRHR1;CRHR1;CRHR1;CRHR1;CRHR1;CRHR1;CRHR1;CRHR1	139	0.10433	1
ch.4.165600943F	-0.000272346	6.5841e-05	6.371e-05	165381493	4		139	0.105438	1
cg26088629	-0.00086379	0.000208868	6.39163e-05	113676938	13	MCF2L;MCF2L	139	0.105438	1
cg24550149	0.00221483	0.000535602	6.40043e-05	55246954	1	TTC22	139	0.105438	1
cg01882991	0.00162254	0.000392485	6.4299e-05	6677756	6		139	0.105556	1
cg11818631	0.000656725	0.000158965	6.49836e-05	148854572	1		139	0.105683	1
cg21784396	-0.00230529	0.000558029	6.50146e-05	127991421	7	PRRT4	139	0.105683	1
cg03788504	-0.00129839	0.000314304	6.5047e-05	150331562	6		139	0.105683	1
cg16507707	-0.00165177	0.000399981	6.53896e-05	456632	8	C8orf42	139	0.105735	1
cg24195486	-0.00183025	0.000443258	6.55262e-05	92788580	14	SLC24A4	139	0.105735	1
cg15476894	-0.00151711	0.000367621	6.60966e-05	1619687	6		139	0.106292	1
cg00158333	0.000236589	5.74047e-05	6.77644e-05	47075855	17	IGF2BP1;IGF2BP1	138	0.10845	1
cg12541478	-0.0016147	0.000392	6.80702e-05	52444020	12	NR4A1;NR4A1	139	0.10845	1
cg25663304	0.000923952	0.000224319	6.81264e-05	176172918	5		139	0.10845	1
cg26687119	-0.00119178	0.00029003	7.07171e-05	156828442	1	NTRK1;INSRR;INSRR	139	0.112196	1
cg20891225	-0.000601023	0.000146353	7.13925e-05	57994481	3	FLNB;FLNB;FLNB;FLNB	139	0.112889	1
cg10563109	-0.00296893	0.000723757	7.26461e-05	5087749	6		139	0.114488	1
cg23687098	-0.00214982	0.000524481	7.35248e-05	132152878	2		139	0.115114	1
cg10767425	-0.00169901	0.0004145	7.35298e-05	34788847	15		139	0.115114	1
cg08577046	-0.00218186	0.000532453	7.38617e-05	77893746	17		139	0.115252	1
cg15626881	-0.00247672	0.000604797	7.4607e-05	33923464	7		139	0.116013	1
cg04912710	-0.00208374	0.000508936	7.48407e-05	72460643	8		139	0.116013	1
cg18515868	0.00199164	0.000486856	7.58375e-05	1304836	4	MAEA;MAEA	139	0.116823	1
cg27118035	-0.00292818	0.000715803	7.5857e-05	31891978	16	ZNF267	139	0.116823	1
cg22656420	-0.00149778	0.000366278	7.63122e-05	74740238	2	TLX2	139	0.116947	1
cg23179976	-0.00156516	0.000382885	7.67141e-05	122529707	7		139	0.116947	1
cg16810031	-0.0050094	0.00122554	7.68022e-05	38024146	17	ZPBP2;ZPBP2	138	0.116947	1
cg10047026	-0.00122969	0.000300988	7.73915e-05	4613992	17	ARRB2;ARRB2;ARRB2;ARRB2	139	0.116947	1
cg25545917	0.00188567	0.000461622	7.75728e-05	1550349	4		139	0.116947	1
cg00512279	0.000453961	0.00011112	7.77663e-05	119000991	10	SLC18A2	139	0.116947	1
cg16779839	0.00104579	0.000255804	7.7892e-05	79374327	17	BAHCC1	139	0.116947	1
cg13053992	-0.00123889	0.000303372	7.79163e-05	45663171	21		139	0.116947	1
cg03608000	-0.00012003	2.93954e-05	7.83688e-05	11998623	19	ZNF69	139	0.117254	1
cg06864351	0.0025371	0.000621773	7.88969e-05	85938115	14		139	0.117671	1
cg14070162	-0.00122622	0.000300582	7.91761e-05	40575582	17	PTRF	139	0.117716	1
cg00836007	0.00202939	0.000497738	7.98657e-05	52801982	8	PCMTD1	139	0.118251	1
cg27143570	-0.00106266	0.00026067	8.0036e-05	102975075	10		139	0.118251	1
cg09118400	-0.00214392	0.000526169	8.06663e-05	17402192	7		139	0.118477	1
cg21199072	0.000991965	0.000243504	8.09372e-05	137316362	4		139	0.118477	1
cg11841231	0.00321091	0.000788205	8.09409e-05	205543309	2	PARD3B;PARD3B;PARD3B	137	0.118477	1
cg27657439	0.00217029	0.000533264	8.21381e-05	110777186	13		139	0.119615	1
cg08676001	0.00148705	0.000365409	8.22241e-05	36557301	22	APOL3;APOL3;APOL3;APOL3;APOL3;APOL3	139	0.119615	1
cg04716530	0.00128771	0.000316521	8.26097e-05	30485684	16	ITGAL;ITGAL	139	0.119719	1
cg04440283	0.00252524	0.000620803	8.28017e-05	110098923	8	TRHR	139	0.119719	1
cg07841173	-0.0018193	0.000447427	8.32961e-05	128210150	3	GATA2	139	0.120066	1
cg13328064	0.00233574	0.000574825	8.41699e-05	132357918	12		139	0.120957	1
cg05005432	0.00105081	0.00025866	8.4441e-05	6191109	11	OR52B2	139	0.120979	1
cg14795894	-0.00088236	0.00021717	8.49877e-05	99591962	7		139	0.121184	1
cg11796565	0.000330323	8.13504e-05	8.5097e-05	13205681	19	NFIX	139	0.121184	1
cg02481642	-0.00253753	0.000625436	8.61599e-05	43343760	20	WISP2	139	0.122326	1
cg23950473	-0.00267421	0.000659251	8.64161e-05	154393265	5	KIF4B;KIF4B	139	0.122326	1
cg22149610	-0.000230898	5.69393e-05	8.68345e-05	31857034	6	EHMT2;EHMT2	139	0.122551	1
cg10708898	0.0016367	0.00040371	8.7163e-05	35309303	1		139	0.122649	1
cg07688931	-0.002084	0.000514201	8.75851e-05	122420638	5		136	0.122877	1
cg05884023	-0.0012685	0.000313145	8.82653e-05	31864143	21	KRTAP19-3	138	0.123465	1
cg14774438	-0.00111345	0.000274974	8.87774e-05	111957396	11	SDHD;TIMM8B;TIMM8B	139	0.123815	1
cg24411302	0.00136431	0.000337042	8.92575e-05	74893183	14	TMEM90A	139	0.124118	1
cg13631444	0.00289964	0.000717227	9.09706e-05	110098866	8	TRHR	138	0.12582	1
cg11431055	0.000657115	0.000162542	9.10133e-05	148854588	1		136	0.12582	1
cg10767662	0.00215663	0.000533935	9.22581e-05	13127729	19	NFIX	139	0.126857	1
cg02813741	-0.000933815	0.000231082	9.23265e-05	91148429	13		139	0.126857	1
cg00104562	-0.00168557	0.000417402	9.25683e-05	7767229	19	FCER2	139	0.126857	1
cg24919522	-0.00143049	0.000354337	9.29693e-05	33313260	6		139	0.127038	1
cg23907053	-0.00232659	0.000576437	9.32966e-05	70215816	12	RAB3IP;RAB3IP;RAB3IP;RAB3IP;RAB3IP	139	0.127118	1
cg04705273	0.000213448	5.29347e-05	9.46704e-05	173837298	1	ZBTB37;SNORD76;SNORD74;SNORD75;GAS5;ZBTB37	139	0.128619	1
cg02983163	0.00048517	0.00012028	9.53172e-05	47010461	21		139	0.129127	1
cg07147421	-0.00204779	0.000508293	9.63137e-05	89167468	10		139	0.129809	1
cg14125707	-0.001347	0.000334471	9.64895e-05	129436137	9	LMX1B	139	0.129809	1
cg01209599	-0.00053416	0.000132666	9.68088e-05	432973	16	TMEM8A;LOC100134368	139	0.129809	1
cg00549219	-0.00134285	0.000333539	9.69192e-05	177370476	5		139	0.129809	1
cg16177163	0.00276382	0.000687427	9.89611e-05	97272787	8	MTERFD1;PTDSS1	138	0.13217	1
cg04689048	0.000742885	0.00018485	9.9581e-05	46999289	19	PNMAL2	139	0.132623	1
cg08770358	0.000877607	0.000218592	0.000101108	48876684	13	RB1	139	0.134279	1
cg05883195	-0.00173015	0.000431303	0.000102397	1072056	16		139	0.135272	1
cg09507246	-0.00114077	0.000284383	0.000102429	36732345	19		139	0.135272	1
cg19828220	0.00338651	0.000845131	0.000104089	46682413	17	LOC404266;LOC404266;HOXB6	139	0.137082	1
cg24954207	-0.0018705	0.000467063	0.000104984	128217091	3		138	0.137724	1
cg08462678	-0.000314536	7.85511e-05	0.000105212	120428065	12	CCDC64	139	0.137724	1
cg02360001	0.00168644	0.000421228	0.00010545	39683993	7	RALA	139	0.137724	1
cg16619899	-0.00136381	0.000340887	0.000106586	915860	8		139	0.138824	1
cg12967723	-0.00197254	0.000493355	0.00010761	100464145	7	SLC12A9;TRIP6	137	0.139446	1
cg04206967	0.00180558	0.000451739	0.000108122	110098844	8	TRHR	139	0.139446	1
cg13873655	-0.00190938	0.000477713	0.000108134	7724097	1	CAMTA1	139	0.139446	1
cg07039469	-0.000368201	9.21359e-05	0.000108392	21572766	14	ZNF219;ZNF219	139	0.139446	1
cg25629118	-0.00151659	0.000379538	0.000108554	146113270	6		138	0.139446	1
cg19857737	-0.000311066	7.78599e-05	0.000108833	39044238	1		137	0.139446	1
cg09826056	-0.00177439	0.000444423	0.000109909	78511360	1	GIPC2	139	0.14008	1
cg17846127	-0.00241094	0.00060386	0.000109923	89940505	15	LOC254559	139	0.14008	1
cg19240569	0.0014138	0.000354218	0.000110422	63331821	11	HRASLS2	138	0.14008	1
cg19940077	-0.00195989	0.000491064	0.000110513	200842282	1	GPR25	139	0.14008	1
cg14855841	-0.00237725	0.000596996	0.000114336	76945459	4	CXCL10;ART3	139	0.144538	1
cg19818308	0.00194967	0.000489722	0.000114702	75946745	14		139	0.144607	1
cg01545493	0.00221724	0.000557166	0.000115424	103659071	14		137	0.144607	1
cg17163527	-0.00194902	0.000489798	0.000115536	3447348	1	MEGF6	139	0.144607	1
cg06094515	-0.00104372	0.000262283	0.000115916	124400447	10	DMBT1;DMBT1;DMBT1	139	0.144607	1
cg20374928	-0.00139351	0.000350274	0.00011592	42087910	20	SFRS6	139	0.144607	1
cg20392842	-0.00176843	0.000444877	0.000117337	32909003	6	HLA-DMB	139	0.145989	1
cg10105218	-0.00171506	0.000431603	0.000117948	111414984	1	CD53;CD53	139	0.146312	1
cg09465703	0.00214738	0.000540481	0.000118215	733842	16	JMJD8	139	0.146312	1
cg12399860	-0.00179242	0.000451373	0.000119128	31511521	6	BAT1;BAT1	139	0.146385	1
cg12530994	-0.00479513	0.00120758	0.000119202	5136782	10	AKR1C3	138	0.146385	1
cg11680605	0.00187325	0.00047175	0.000119203	74501317	15	STRA6;STRA6;STRA6;STRA6;STRA6;STRA6	138	0.146385	1
cg03738384	0.00183922	0.00046348	0.000121735	84628969	16	COTL1	139	0.148282	1
cg18149653	-8.9453e-05	2.2554e-05	0.000121761	53267995	12		139	0.148282	1
cg08125755	-0.00149722	0.000377606	0.000121823	174422908	4		139	0.148282	1
cg12740267	-0.00100129	0.000252554	0.000122002	80917392	17	B3GNTL1	138	0.148282	1
cg19570154	-0.00141019	0.000355778	0.000122438	5513337	2		139	0.148383	1
cg11934771	-0.000968648	0.000244418	0.000122713	31021796	6	HCG22	139	0.148383	1
cg02719608	-0.00116488	0.000294042	0.000123381	77776428	17		139	0.148649	1
cg00813720	-0.00168116	0.000424404	0.000123562	153989231	5		135	0.148649	1
cg23897302	-0.00142451	0.000359728	0.000124146	103393970	14	AMN	139	0.148755	1
cg21763723	-0.00240605	0.000607665	0.000124364	49395138	3	GPX1;GPX1;GPX1	137	0.148755	1
cg21566642	0.0015214	0.000384318	0.00012473	233284661	2		138	0.148755	1
cg19271142	0.00173703	0.000438829	0.000124908	30992945	13		138	0.148755	1
cg13230424	-0.00270744	0.000684398	0.000126017	45930033	17	SP6	139	0.149586	1
cg24768561	0.000976406	0.000246858	0.000126302	236401800	2	AGAP1;AGAP1	137	0.149586	1
cg24521756	-0.00103514	0.000261742	0.000126556	96912739	15		139	0.149586	1
cg08082389	0.00214191	0.000541712	0.000126953	60561405	14	C14orf135	139	0.149682	1
cg09971314	9.6141e-05	2.43125e-05	0.000128681	28415023	6		139	0.151341	1
cg04858776	-0.00117575	0.000297712	0.000129661	59318494	11		139	0.151808	1
cg00139947	-0.000927971	0.000235039	0.000129719	144403371	8	TOP1MT	138	0.151808	1
cg19321979	-0.00167465	0.00042426	0.00013017	156610966	1	BCAN;BCAN	136	0.151953	1
cg05925949	-0.00159027	0.000402949	0.000130486	56665870	16	MT1M	139	0.151953	1
cg00197058	-0.00202162	0.000512766	0.000132437	59554672	17	TBX4	139	0.153771	1
cg18183163	0.000319243	8.09841e-05	0.000132698	171574141	2	SP5	139	0.153771	1
cg03014934	0.00117069	0.000297194	0.000134133	36050901	13	MIR548F5;NBEA;MAB21L1	139	0.155054	1
cg18810310	-0.00190332	0.000483414	0.000135086	103691834	14		139	0.155627	1
cg06156157	-0.000194216	4.93206e-05	0.000135287	47799348	1	CMPK1;CMPK1	139	0.155627	1
cg10609677	-0.00107559	0.000273332	0.000136163	41278573	17	BRCA1;NBR2;BRCA1;BRCA1;BRCA1;BRCA1	139	0.156254	1
cg24758019	-0.000233269	5.92955e-05	0.00013672	49726922	3	MST1;RNF123	139	0.156513	1
cg13917614	0.00261762	0.000666083	0.000138828	40125660	17	CNP	139	0.158453	1
cg02775489	-0.000852001	0.000216828	0.000139084	71787778	9	TJP2;TJP2;TJP2;TJP2	139	0.158453	1
cg05023043	0.00104436	0.000265851	0.00013961	298432	4		137	0.158669	1
cg19657174	0.000842871	0.000214783	0.000141735	19746268	22	TBX1;TBX1;TBX1	139	0.160498	1
cg14940898	-0.00055087	0.000140316	0.000141898	50678484	6		139	0.160498	1
cg24620709	-0.000958912	0.000244609	0.000143897	87543646	5	TMEM161B	139	0.162371	1
cg16857548	0.00210953	0.000538402	0.000145002	3011965	18	LPIN2	139	0.163027	1
cg07214164	0.00109035	0.000278306	0.000145169	105480254	2		139	0.163027	1
cg00106989	0.00032517	8.30411e-05	0.000146268	180258654	5	LOC729678	139	0.163873	1
cg11442608	-0.00157134	0.000401544	0.000147643	81456832	15		139	0.164572	1
cg09803904	-0.00243054	0.000621154	0.000147808	89939709	15	LOC254559	139	0.164572	1
cg03892062	-0.000432922	0.00011059	0.000147936	124835216	12	NCOR2;NCOR2	139	0.164572	1
cg13673514	-0.00269698	0.000690067	0.000150372	101035818	14	BEGAIN;BEGAIN	139	0.166889	1
cg18811731	-0.00183705	0.000470412	0.000152089	203086869	1		138	0.168399	1
cg07004999	-0.00140587	0.000360296	0.0001539	155283140	7		127	0.170006	1
cg17818435	0.00159194	0.000408368	0.000156019	53497138	12	SOAT2	139	0.171946	1
cg01397325	-0.00172858	0.000443498	0.000156406	20386022	11	HTATIP2;HTATIP2;HTATIP2;HTATIP2;HTATIP2	139	0.171971	1
cg05541640	-0.000978307	0.000251391	0.000159926	52008740	3	ABHD14B;ABHD14B;ABHD14A;ABHD14B	138	0.175433	1
cg27109741	-0.00293857	0.000755304	0.000160512	6545671	7	GRID2IP	139	0.175669	1
cg06349546	-0.000748147	0.000192372	0.000161401	43011285	22	POLDIP3;RNU12;POLDIP3	139	0.17594	1
cg02304134	0.00245313	0.000630902	0.000161864	4516320	16	NMRAL1	138	0.17594	1
cg19734163	0.000252723	6.49805e-05	0.000161876	138720989	7	ZC3HAV1L	139	0.17594	1
cg25494227	0.00129574	0.00033334	0.000162558	10331614	12	C12orf59;C12orf59	139	0.176275	1
cg01381374	-0.00211	0.000543015	0.000163406	93474158	7		139	0.176789	1
cg19491207	0.00239893	0.000617523	0.000163978	1163050	2	SNTG2	139	0.176961	1
cg00739353	-0.00120924	0.000311355	0.000164566	38546326	12		138	0.176961	1
cg07921712	-0.000343858	8.85577e-05	0.000165128	96596630	15		139	0.176961	1
cg02482150	0.0022567	0.000581302	0.000165567	2008365	1	PRKCZ;PRKCZ	139	0.176961	1
cg19811087	0.000191365	4.92656e-05	0.00016597	91184501	1		138	0.176961	1
cg02987832	0.000364379	9.38788e-05	0.000166031	35761633	14	PSMA6;PSMA6	135	0.176961	1
cg11173332	0.00182868	0.000471172	0.000166185	139117580	5		138	0.176961	1
cg05365199	-0.00169865	0.000437754	0.000166649	221604887	1		139	0.177057	1
cg03679716	-0.00123157	0.000317539	0.000167798	87379916	16	FBXO31;FBXO31	139	0.177878	1
cg15924568	-0.00194465	0.000501573	0.000168667	103687675	14		139	0.178399	1
cg21148594	0.00199976	0.00051598	0.00016956	65704156	14		139	0.178737	1
cg20132791	0.00187966	0.000485035	0.000169778	35992595	6	SLC26A8;SLC26A8	139	0.178737	1
cg16545105	-0.00202354	0.000522236	0.00017012	76248749	5	CRHBP;CRHBP	139	0.178737	1
cg03324175	-0.00105638	0.000272675	0.000170509	61124464	11	CYBASC3;CYBASC3;CYBASC3	137	0.178748	1
cg07636225	0.00170156	0.000439764	0.000173585	63466987	11	RTN3;RTN3;RTN3;RTN3	136	0.181207	1
cg18672716	0.00159911	0.000413316	0.000173763	193256	2		138	0.181207	1
cg08920174	0.000484762	0.000125307	0.000174004	54446189	16		139	0.181207	1
cg07289018	0.00107503	0.00027799	0.000174939	51640971	12	SMAGP;SMAGP	130	0.181374	1
cg07888912	-0.000840883	0.000217487	0.000175433	11305913	19	KANK2;KANK2	139	0.181374	1
cg09714789	0.00248391	0.000642488	0.000175619	113422497	13	ATP11A;ATP11A	139	0.181374	1
cg04477010	-0.000719136	0.000186018	0.0001757	38175544	8	WHSC1L1;WHSC1L1	139	0.181374	1
cg17612569	0.000239727	6.20359e-05	0.000176752	27107221	21	GABPA;ATP5J;ATP5J;ATP5J;ATP5J;ATP5J;ATP5J	139	0.181624	1
cg09487245	-0.000617343	0.000159755	0.000176767	131113094	2	PTPN18;PTPN18	139	0.181624	1
cg14886300	0.00145003	0.000375326	0.000177367	12633679	7	SCIN;SCIN	138	0.181624	1
cg18501264	0.000583533	0.000151013	0.000177478	33555827	19	RHPN2	137	0.181624	1
cg12900929	-0.000607368	0.000157233	0.000178311	108154862	12	PRDM4;PRDM4	139	0.182037	1
cg10804656	0.00250085	0.000647789	0.000179186	22623460	10		139	0.182037	1
cg05671968	-0.00108261	0.000280449	0.000179396	157741029	5		138	0.182037	1
cg06152526	0.00165179	0.000427908	0.00017948	57290525	16	PLLP	139	0.182037	1
cg18217235	0.000513993	0.000133171	0.000179807	50817157	6		136	0.182037	1
cg08270023	-0.00105422	0.000273216	0.000180529	132619174	12		139	0.182378	1
cg21717958	-0.00206493	0.000534846	0.000180916	106892308	4	NPNT	139	0.182379	1
cg05045383	-0.000115045	2.98215e-05	0.000181635	55926193	20	RAE1;RAE1;RAE1	139	0.182714	1
cg17561891	-0.00120187	0.00031171	0.000182405	86849173	7	C7orf23	137	0.18305	1
cg20031364	-0.00222547	0.000577261	0.000182744	36731152	17	SRCIN1	139	0.18305	1
cg08617160	-0.00387904	0.00100664	0.000183938	345312	19	MIER2	139	0.183724	1
cg14030268	-0.000104064	2.70018e-05	0.000184194	119135296	10	PDZD8	139	0.183724	1
cg23324888	-0.000176807	4.59005e-05	0.000184936	111093475	5	C5orf13;C5orf13;C5orf13;C5orf13;C5orf13;C5orf13;C5orf13;C5orf13;C5orf13;C5orf13	139	0.183736	1
cg17077610	-0.00107588	0.000279312	0.000184983	22766143	10		139	0.183736	1
cg19747604	-0.00142867	0.00037119	0.000187019	46915570	19	CCDC8	139	0.185369	1
cg20303724	-0.00285993	0.000743195	0.000187522	21792854	17		138	0.185475	1
cg19749916	-0.00190311	0.000494625	0.00018791	106441456	6		138	0.185475	1
cg06697251	-0.00129278	0.000336181	0.000189356	6501613	19	TUBB4	139	0.186513	1
cg04961225	-0.00152471	0.000396622	0.000190212	91332479	12		139	0.186966	1
cg15011775	0.00327415	0.000851842	0.000190658	25482937	3	RARB;RARB	139	0.187015	1
cg04235413	0.00199166	0.000518312	0.00019137	75237170	17		137	0.187326	1
cg15645660	0.00302976	0.000789142	0.000193672	55247356	1	TTC22	139	0.188569	1
cg02662873	-0.000739669	0.000192658	0.000193685	168930191	6	SMOC2;SMOC2	139	0.188569	1
cg07485754	0.00123747	0.000322301	0.000194199	116511339	7	CAPZA2	137	0.188569	1
cg13291570	-0.00339516	0.000884499	0.000194236	514736	8		136	0.188569	1
cg02561425	-0.000893419	0.000232864	0.000195559	238279424	2	COL6A3;COL6A3;COL6A3	139	0.189464	1
cg04342881	0.00235414	0.000613937	0.000197104	56268848	4	TMEM165	139	0.189514	1
cg27106643	-0.00390488	0.00101836	0.000197104	77257352	18	NFATC1;NFATC1;NFATC1;NFATC1	137	0.189514	1
cg22240333	0.00172974	0.000451104	0.000197128	37193333	15	MEIS2;MEIS2;MEIS2;MEIS2;MEIS2;MEIS2;MEIS2	139	0.189514	1
cg07936950	0.000323551	8.43927e-05	0.000197544	172953134	2	DLX1;DLX1	139	0.189514	1
cg05726274	-0.00179467	0.000468168	0.0001979	65783443	16		138	0.189514	1
cg02179982	-0.0023175	0.000604582	0.000198015	46365647	22	WNT7B	139	0.189514	1
cg10787409	0.00103865	0.000271024	0.00019866	144462631	8	RHPN1	139	0.189747	1
cg27597392	0.00106975	0.000279212	0.00019939	12753718	12		139	0.190061	1
cg00562403	-9.238e-05	2.41189e-05	0.000200215	113659121	12	TPCN1;TPCN1;IQCD	139	0.190214	1
cg27603055	-0.00104448	0.000272728	0.000200535	29172360	8		139	0.190214	1
cg04827551	-0.00281307	0.000734588	0.000200758	7268805	7	C1GALT1	139	0.190214	1
cg21346031	-0.00100901	0.000263601	0.000201979	141067944	9	TUBBP5	139	0.190988	1
cg22609331	-0.00155454	0.0004063	0.000203233	93275	10	TUBB8;TUBB8	139	0.191163	1
cg14767442	0.000519914	0.000135862	0.000203375	138654993	3		139	0.191163	1
cg25481680	0.000523334	0.000136848	0.000204628	105110878	10	PCGF6;PCGF6;PCGF6;PCGF6	139	0.191163	1
cg16601359	0.0016775	0.000438656	0.000204644	2955294	12		139	0.191163	1
cg09768983	0.00628656	0.00164394	0.000204716	183935060	4		139	0.191163	1
cg27539746	0.000779338	0.000203811	0.0002049	118764201	10	KIAA1598;KIAA1598	139	0.191163	1
cg09099500	-0.000769227	0.000201186	0.000205182	117635821	1	MIR942;TTF2	139	0.191163	1
cg21998208	0.00147573	0.000385997	0.000205398	89853771	5	GPR98;GPR98	139	0.191163	1
cg02071074	-0.000561056	0.000146776	0.00020588	52585283	13	ATP7B;ALG11;ATP7B	139	0.191235	1
cg16134607	-0.000789173	0.00020659	0.000207778	56512091	12	ZC3H10;ZC3H10	139	0.192619	1
cg17467879	-0.000855673	0.000224033	0.000208229	9901365	3		139	0.19266	1
cg04801647	-0.00134782	0.000352995	0.000209105	3969181	16		139	0.193092	1
cg23967554	-0.000709255	0.000185836	0.000210377	104170222	10	PSD	139	0.193877	1
cg05167973	-0.000971201	0.000254504	0.000210775	2949546	11	PHLDA2	139	0.193877	1
cg06197482	-0.00108858	0.000285308	0.000211236	13107252	19	NFIX	139	0.1939	1
cg13738327	-0.00227861	0.000597284	0.00021162	68139233	11	LRP5	138	0.1939	1
cg09767031	-0.000180113	4.7224e-05	0.000212341	47789190	11	FNBP4	139	0.194184	1
cg01047476	-0.00161712	0.000424196	0.000213741	118380396	10	PNLIPRP2	138	0.194192	1
cg11570843	0.00109703	0.000287714	0.000213886	27552270	10		139	0.194192	1
cg01332279	-0.00230103	0.000603643	0.000213973	64579059	10	EGR2	139	0.194192	1
cg16572540	0.000989074	0.000259471	0.000213993	13947229	19	MIR24-2	139	0.194192	1
cg05482119	0.00108601	0.000284963	0.000214649	49191777	3	LAMB2L	139	0.194414	1
cg03618302	-0.00154183	0.000404584	0.00021545	20576950	12	PDE3A	139	0.194489	1
cg17236870	0.00196256	0.000515125	0.000215554	94122883	4	GRID2	136	0.194489	1
cg07978901	-0.00102185	0.000268289	0.000216417	27698606	10	PTCHD3	139	0.194896	1
cg16867657	0.0015955	0.000419063	0.000217569	11044877	6	ELOVL2	138	0.19556	1
cg02542257	0.000866549	0.000227688	0.000218715	3703273	16	DNASE1;DNASE1	131	0.195799	1
cg12161182	-0.0057919	0.00152188	0.000218808	727334	12	NINJ2	139	0.195799	1
cg27641532	0.00226358	0.000594912	0.000219477	27648317	6		138	0.195799	1
cg11071682	-0.00187932	0.000493931	0.000219539	210411064	1	SERTAD4	139	0.195799	1
cg02559915	0.0013351	0.000350938	0.000219905	154169499	4	TRIM2;TRIM2	139	0.195799	1
cg06519434	0.0013391	0.000352156	0.000221333	38664257	3	SCN5A;SCN5A;SCN5A;SCN5A;SCN5A;SCN5A	139	0.196161	1
cg25400746	-0.000981027	0.000258004	0.000221502	131965635	9		139	0.196161	1
cg07964244	0.00122513	0.000322208	0.000221556	183936285	2		139	0.196161	1
cg24334174	0.00155394	0.000408881	0.000223024	22141341	1	LDLRAD2	138	0.196865	1
cg26205890	0.000849807	0.000223617	0.000223184	73955839	17	ACOX1;ACOX1	138	0.196865	1
cg04050824	0.000962587	0.000253378	0.000224205	11538245	8		139	0.197397	1
cg24222546	0.00221606	0.000583421	0.000224713	74501771	15	STRA6;STRA6;STRA6	139	0.197476	1
cg08966023	-0.000183149	4.82427e-05	0.000226331	58515345	20	PPP1R3D;C20orf177;PPP1R3D	139	0.197871	1
cg24139720	0.00143488	0.000377966	0.000226398	204485075	1	MDM4;MDM4	139	0.197871	1
cg19760410	-0.000420797	0.000110863	0.000226952	154300117	1	ATP8B2;ATP8B2	137	0.197871	1
cg01952185	-0.00237234	0.000625043	0.000227097	134813213	5		139	0.197871	1
cg16706260	-0.00223567	0.000589064	0.000227255	27849370	12	REP15	138	0.197871	1
cg08608144	-0.000348907	9.20082e-05	0.000229865	186502430	3	SNORD2;EIF4A2	137	0.199416	1
cg00668227	0.000247124	6.51689e-05	0.000229926	33336241	1	FNDC5	137	0.199416	1
cg21489391	-0.0026805	0.000706955	0.000230294	132859441	12	GALNT9	139	0.199416	1
cg18759081	-0.00350744	0.00092519	0.000230759	61467939	20	COL9A3	139	0.199442	1
cg20668275	-0.00129519	0.000341822	0.000232416	134981801	10	KNDC1	139	0.199442	1
cg00925020	-0.000116514	3.07451e-05	0.000232643	2543877	19	GNG7	139	0.199442	1
cg26337070	-0.000566188	0.000149438	0.000232665	85999873	2	ATOH8	139	0.199442	1
cg11557492	-0.00381818	0.00100792	0.00023316	56002240	19	SSC5D	139	0.199442	1
cg06495038	-0.00250917	0.000662394	0.000233295	76247647	5	CRHBP	139	0.199442	1
cg26425555	-0.000992499	0.000262022	0.000233444	16616459	5	FAM134B	139	0.199442	1
cg00316839	0.000203639	5.37766e-05	0.000234363	85414135	4		138	0.199442	1
cg23883738	0.00153526	0.000405349	0.000234486	179974586	2	SESTD1	139	0.199442	1
cg22676763	-0.000103378	2.73014e-05	0.000234542	8273917	19	LASS4	139	0.199442	1
cg24130739	0.00105971	0.000279782	0.000235148	39323221	3	CX3CR1;CX3CR1;CX3CR1;CX3CR1	139	0.199598	1
cg16744741	-0.00191581	0.000506606	0.000238714	82126025	4	PRKG2	139	0.202261	1
cg07056138	0.00102708	0.00027168	0.000239757	103120260	8	NCALD;NCALD;NCALD;NCALD;NCALD;NCALD;NCALD	138	0.202454	1
cg00402139	-0.00184838	0.000488936	0.000239797	85372994	16		139	0.202454	1
cg26547816	-0.00179657	0.000475091	0.000240364	142527658	5	ARHGAP26;ARHGAP26	138	0.202571	1
cg20951025	-0.00139258	0.00036874	0.000243126	167649336	6		139	0.204534	1
cg22672067	0.00179995	0.000476757	0.00024418	74495637	15	STRA6;STRA6;STRA6;STRA6;STRA6	137	0.204999	1
cg20023538	-0.00185953	0.000492657	0.000244969	88609741	14		139	0.204999	1
cg03769939	0.00281366	0.00074553	0.000245371	25254129	1	RUNX3;RUNX3	139	0.204999	1
cg01411823	0.00131422	0.000348254	0.000245633	31480225	13	C13orf33	139	0.204999	1
cg21684411	-0.00300669	0.000796818	0.000245962	31431573	6	HCP5	139	0.204999	1
cg11215976	0.000426619	0.000113045	0.000246281	236849942	1	ACTN2;ACTN2	139	0.204999	1
cg12846139	0.000570349	0.000151229	0.000247686	79372242	17	BAHCC1	138	0.205807	1
cg23596123	0.00368226	0.000976565	0.000248411	140530222	5	PCDHB6	139	0.20585	1
cg16712679	-0.000829469	0.000220004	0.000248754	42719762	12	PPHLN1;PPHLN1;PPHLN1;PPHLN1;PPHLN1;ZCRB1;PPHLN1;PPHLN1;ZCRB1;PPHLN1	137	0.20585	1
cg23467747	0.000898092	0.000238272	0.000249693	237022740	2	AGAP1;AGAP1	139	0.20585	1
cg10196163	-0.00113214	0.000300384	0.000249874	105560628	14		139	0.20585	1
cg01038517	0.00133774	0.000354938	0.000249915	9878604	19	ZNF846	139	0.20585	1
cg08023276	-0.000355979	9.44788e-05	0.000250934	201388625	2		139	0.20633	1
cg15030568	-0.00165841	0.000440728	0.00025542	1619445	6		139	0.20938	1
cg24650120	0.00157204	0.000417787	0.000255529	150096722	7		139	0.20938	1
cg21774754	-4.71997e-05	1.25521e-05	0.000257815	212873477	1	BATF3	139	0.210769	1
cg15082875	-0.000837393	0.000222713	0.000258116	64730944	7		139	0.210769	1
cg10100811	-0.00157691	0.000419518	0.00025915	131116068	6		138	0.211051	1
cg05462339	0.00137094	0.000364745	0.000259354	138311077	5	SIL1;SIL1	139	0.211051	1
cg24952744	-0.00213691	0.000568641	0.000260026	10547584	3	ATP2B2;ATP2B2	139	0.211234	1
cg19805668	0.00151751	0.000403909	0.000260832	75418675	14	PGF	139	0.211358	1
cg03906073	0.00180889	0.00048157	0.000261601	73959420	8	TERF1;TERF1	139	0.211358	1
cg19544707	-0.00266035	0.000708292	0.000261816	103746266	14		139	0.211358	1
cg17344906	0.00199878	0.000532264	0.000262531	13202507	19	NFIX	139	0.211358	1
cg06942701	0.00057897	0.0001542	0.000263083	162280009	2	TBR1	139	0.211358	1
cg04455759	0.00116329	0.000309759	0.000263131	111956131	11	TIMM8B;SDHD;TIMM8B	138	0.211358	1
cg08170757	-3.52904e-05	9.39584e-06	0.000263496	48867271	19	TMEM143;SYNGR4	139	0.211358	1
cg20771846	0.000199836	5.32353e-05	0.000263877	1372516	17	MYO1C;MYO1C;MYO1C	139	0.211358	1
cg04685442	-0.0015632	0.000416544	0.000264861	49776492	8		138	0.211358	1
cg26470175	0.00143948	0.000383589	0.000264994	126540934	8		139	0.211358	1
cg01595717	0.00092106	0.00024545	0.000265096	140586201	9	EHMT1;EHMT1	138	0.211358	1
cg01951459	-0.00215576	0.000574637	0.000266078	236964187	2	AGAP1;AGAP1	139	0.21161	1
cg15951188	0.00185032	0.000493394	0.000267342	7832680	17	KCNAB3	136	0.21161	1
cg10334916	0.000455676	0.000121512	0.000268309	241508098	2	RNPEPL1	139	0.21161	1
cg04307083	0.00174975	0.000466724	0.000268482	57521138	4	HOPX;HOPX;HOPX;HOPX;HOPX	139	0.21161	1
cg23088403	-0.000884448	0.000235929	0.000268691	56434239	7		136	0.21161	1
cg09513133	-0.000107749	2.87031e-05	0.000268914	39897500	19	ZFP36;ZFP36	139	0.21161	1
cg07912888	-0.00227423	0.000606771	0.000269375	56658970	16	MT1E	138	0.21161	1
cg12160087	0.00127834	0.000341107	0.000269816	120531986	12	CCDC64	139	0.21161	1
cg01204844	-0.00132414	0.000353331	0.000269848	40437423	22		139	0.21161	1
cg21595503	0.000231022	6.16515e-05	0.000270208	95653325	8	ESRP1;ESRP1;ESRP1;ESRP1;ESRP1	139	0.21161	1
cg08753172	0.0012431	0.00033175	0.000270336	1401405	17	INPP5K;INPP5K;INPP5K	139	0.21161	1
cg15718932	-0.00338039	0.000902493	0.000271769	89592725	1	GBP2	138	0.212209	1
cg18886347	0.00203096	0.000542257	0.000271998	57792403	11	OR9Q1	139	0.212209	1
cg24681125	0.000866584	0.000231407	0.000272522	154725150	2		139	0.212267	1
cg10917426	0.00242085	0.000646563	0.000273162	31867698	6	ZBTB12	139	0.212416	1
cg26304948	0.000934475	0.000249663	0.00027438	36905302	2		139	0.213013	1
cg00473112	0.000292331	7.81293e-05	0.000275679	507177	11	RNH1;RNH1;RNH1;RNH1;RNH1;RNH1;RNH1;RNH1;RNH1;RNH1;RNH1;RNH1	138	0.213359	1
cg17035899	0.000495751	0.000132028	0.000275728	675264	4	MYL5	139	0.213359	1
cg03907390	-0.000513206	0.000137205	0.000276851	121066392	10	GRK5	138	0.213877	1
cg09562539	-0.00282528	0.000755547	0.0002779	21924859	8	EPB49;EPB49;EPB49;EPB49;EPB49;EPB49	135	0.214337	1
cg03234702	0.00294386	0.000787858	0.000280746	26225539	6	HIST1H3E	138	0.21618	1
cg23370946	-0.00114928	0.00030763	0.000281363	183061955	4	MGC45800	139	0.216303	1
cg02836764	-0.000875192	0.000234342	0.000282621	134499364	10	INPP5A	139	0.216917	1
cg23874746	0.00156563	0.000419353	0.00028389	183387015	2	PDE1A;PDE1A	139	0.217288	1
cg23367076	0.00138589	0.000371139	0.000284023	140163240	4		139	0.217288	1
cg05317096	-0.00168129	0.000450613	0.00028625	99285985	14		138	0.218477	1
cg12837463	-0.00292585	0.000784269	0.000286696	35300228	7		139	0.218477	1
cg18891924	-0.00220671	0.000591545	0.000286964	75381070	5	SV2C	139	0.218477	1
cg01035190	0.00180693	0.000484537	0.000288224	49560930	19		139	0.219034	1
cg17600393	-0.00235667	0.000632109	0.000289176	1051107	2	SNTG2	138	0.219034	1
cg22282405	0.000141396	3.79255e-05	0.000289203	50810682	6	TFAP2B	139	0.219034	1
cg22768358	0.0020599	0.000552564	0.000289549	113947148	11	ZBTB16;ZBTB16	139	0.219034	1
cg18367631	0.00494173	0.00132616	0.000291155	653309	7	PRKAR1B;PRKAR1B;PRKAR1B;PRKAR1B;PRKAR1B;PRKAR1B	139	0.219199	1
cg05563662	-0.00166936	0.000448032	0.000291543	103050320	10		139	0.219199	1
cg20785796	0.0008541	0.000229269	0.000292244	200326721	2	SATB2	139	0.219199	1
cg23669855	-0.00117973	0.000316686	0.000292316	100272142	15	LYSMD4	139	0.219199	1
cg08832695	0.00137088	0.000368029	0.000292642	46676375	17	LOC404266;LOC404266;LOC404266;LOC404266;HOXB6;LOC404266	139	0.219199	1
cg00468400	-0.000999685	0.00026835	0.000293137	57357785	8	PENK;PENK	134	0.219199	1
cg12338690	0.00182762	0.000490745	0.000293434	72411810	7	POM121	138	0.219199	1
cg17883371	-0.0009597	0.000257715	0.000293746	91359225	1		139	0.219199	1
cg04693399	-8.22875e-05	2.20988e-05	0.000294024	4909447	19	UHRF1;UHRF1	139	0.219199	1
cg24519413	-0.00151101	0.00040583	0.000294403	26490540	1		138	0.219199	1
cg16399365	-0.00039785	0.000106893	0.000295771	244213577	1	ZNF238	133	0.219628	1
cg01065780	-0.000355442	9.55024e-05	0.000295917	36019471	22	MB	139	0.219628	1
cg13180105	0.00363886	0.00097571	0.000296372	19968841	13		139	0.219628	1
cg01070781	-0.000809274	0.000217529	0.000297514	34787400	15		139	0.219843	1
cg08713365	0.000743021	0.000199781	0.000298719	327623	20	NRSN2;NRSN2	139	0.219843	1
cg16310284	-0.00127637	0.000343116	0.000298792	67595214	1	C1orf141	139	0.219843	1
cg25967031	0.0017882	0.000480824	0.000298874	27171203	7	HOXA4	136	0.219843	1
cg03223734	-0.00139829	0.000375992	0.000298988	20180211	20	C20orf26	139	0.219843	1
cg09116501	-0.000650981	0.000175007	0.000300824	30354142	12		139	0.220537	1
cg13630944	0.00234303	0.000630327	0.000300865	82008036	10		136	0.220537	1
cg04388657	0.00278655	0.000749832	0.000301865	127623377	9	RPL35	139	0.220928	1
cg16524928	0.000757572	0.000203941	0.000303572	21494679	20	NKX2-2	139	0.221834	1
cg13828236	0.00183504	0.00049418	0.00030503	80970	7		139	0.22229	1
cg17346145	0.00104237	0.00028072	0.000305136	77755547	17	CBX2;CBX2	139	0.22229	1
cg14373579	-0.000158406	4.26881e-05	0.000307804	133455264	9	LOC100272217;FUBP3	139	0.223888	1
cg03969301	-0.00160509	0.000432724	0.000309451	11056425	2		137	0.22474	1
cg04834374	-0.00022876	6.17073e-05	0.000312689	180616158	5		139	0.226547	1
cg06213060	-0.00242899	0.000655447	0.000313245	16577726	3		139	0.226547	1
cg20349076	0.00019052	5.14189e-05	0.000313903	118992192	11	HINFP;HINFP	139	0.226547	1
cg14476334	-0.00210572	0.000568358	0.000314272	1100557	1		125	0.226547	1
cg26846781	0.000723443	0.000195268	0.000314334	61620942	17	KCNH6;KCNH6	139	0.226547	1
cg14058851	0.00195116	0.000526766	0.000315263	15505949	6	JARID2	138	0.22687	1
cg02421824	0.0027026	0.000729725	0.000315773	89393249	12		139	0.226892	1
cg12303813	-0.00125954	0.000340128	0.000316287	205283250	1	NUAK2	139	0.226916	1
cg19906973	-0.000597202	0.000161352	0.00031842	73562723	10	CDH23	139	0.227882	1
cg07162210	0.00106755	0.000288442	0.000318597	15391271	6	JARID2	139	0.227882	1
cg08820025	-0.00123166	0.000333112	0.000322759	46274116	22		135	0.23051	1
cg06870470	-0.00116832	0.000316063	0.000323851	11315767	19	DOCK6	139	0.230941	1
cg14152613	-0.00119251	0.000322654	0.000324461	82391089	8	FABP4	139	0.231028	1
cg26095395	0.00289666	0.000784039	0.000326097	582447	4		139	0.23184	1
cg10274682	0.0022501	0.000609124	0.000326721	6496041	19	TUBB4;MIR220B	138	0.23184	1
cg15734764	-0.000727082	0.000196844	0.000327073	134266555	10		139	0.23184	1
cg12195314	-0.00130122	0.000352414	0.000328696	2491255	19		137	0.232642	1
cg00085013	-0.00186866	0.00050616	0.000329221	14871570	3	FGD5	139	0.232665	1
cg20417195	-0.000129217	3.5007e-05	0.000330027	21767127	1	NBPF3	139	0.232846	1
cg00406211	0.00183016	0.000495874	0.000330461	121077022	10	GRK5	139	0.232846	1
cg01278041	0.00160208	0.000434184	0.000331551	184018527	4	C4orf38	139	0.233266	1
cg13923110	0.00142808	0.000387092	0.000332268	21615461	5		139	0.233423	1
cg20874666	-0.001968	0.000533546	0.000333123	120516366	11		139	0.23358	1
cg02637282	-0.0030567	0.000828773	0.00033348	98768240	12		136	0.23358	1
cg23903708	0.00164599	0.000446386	0.000334489	25527266	2	DNMT3A;DNMT3A;DNMT3A	139	0.233852	1
cg03008165	-0.0015917	0.0004317	0.000334857	77024667	11		136	0.233852	1
cg25804251	-0.00228217	0.000619083	0.000335669	120835856	12		136	0.234073	1
cg08217354	-0.00203986	0.000553414	0.00033714	15444984	4	C1QTNF7;C1QTNF7;C1QTNF7	139	0.234678	1
cg09697696	0.000990107	0.000268699	0.00033753	139488623	5		139	0.234678	1
cg18261877	-0.00203189	0.000551525	0.000339334	228468281	1	OBSCN;OBSCN	139	0.235586	1
cg01374580	0.00117389	0.000318807	0.000340763	62521056	15		139	0.235809	1
cg12780322	-0.00031952	8.67799e-05	0.000340977	57334163	4	SRP72	139	0.235809	1
cg00817100	0.000584479	0.000158748	0.000341151	229543254	1		139	0.235809	1
cg03148457	-0.00319058	0.000866775	0.000342154	73670763	3	PDZRN3	139	0.236157	1
cg21963048	0.000394515	0.000106974	0.00034316	63970967	11	STIP1	139	0.236354	1
cg15953461	0.00167805	0.000456002	0.000343438	77489763	14		139	0.236354	1
cg17394530	-0.00285081	0.000774885	0.000344543	106434623	6		139	0.236769	1
cg00492070	0.00214396	0.000582915	0.000345782	107810716	3	CD47;CD47;CD47	139	0.237039	1
cg12472290	0.00139977	0.000380592	0.000345939	52841682	5		139	0.237039	1
cg22212560	-0.00278143	0.000756352	0.000346486	65175482	11	FRMD8	139	0.237071	1
cg19827148	-4.79706e-05	1.3047e-05	0.000347308	1260496	1	GLTPD1;CPSF3L	139	0.23729	1
cg11608241	-0.000137025	3.72804e-05	0.00034884	8085544	8	FLJ10661;FLJ10661;FLJ10661	139	0.237993	1
cg10903903	0.000263757	7.17823e-05	0.000350212	27647843	6		138	0.23853	1
cg08954863	-0.000601317	0.000163666	0.000350637	134646183	10		138	0.23853	1
cg08106847	-0.0015608	0.00042514	0.000354114	157782885	7	PTPRN2;PTPRN2;PTPRN2	139	0.240549	1
cg04586023	-0.00116708	0.000318019	0.000355915	50690380	22	HDAC10;HDAC10	138	0.241426	1
cg10057033	-0.000934321	0.000254629	0.00035653	41737893	8	ANK1	138	0.241496	1
cg09565111	0.00209088	0.000569931	0.00035739	26545823	13	ATP8A2	139	0.24162	1
cg19820919	-0.00182193	0.000496658	0.000357735	9380800	1	SPSB1	139	0.24162	1
cg06864083	-0.000806913	0.000220035	0.000359228	40832319	17	CCR10	139	0.241797	1
cg27252164	0.000756312	0.000206265	0.000359879	2292373	11	ASCL2	139	0.241797	1
cg05308904	-0.00148418	0.000404783	0.00036	106657833	14		139	0.241797	1
cg23944251	0.000507769	0.000138374	0.000360444	25464719	10	LOC100128811;GPR158	139	0.241797	1
cg26935649	0.00138181	0.000376908	0.000360553	19369669	19	HAPLN4	139	0.241797	1
cg01877778	0.00239114	0.000652323	0.000361306	157415538	7	PTPRN2;PTPRN2;PTPRN2	139	0.241959	1
cg06817516	0.000305538	8.32684e-05	0.00036183	45404896	15	DUOX2	139	0.241966	1
cg00218103	-0.00129338	0.000353029	0.000363736	46465977	22		139	0.24276	1
cg09933329	-0.00195845	0.000534593	0.000364044	44186183	7	GCK;GCK;GCK	139	0.24276	1
cg14732540	0.00276857	0.000755989	0.00036567	92414722	1	BRDT	139	0.243406	1
cg13051450	0.000822347	0.000224587	0.000366427	100611308	13		139	0.243406	1
cg14792680	-0.000237492	6.48622e-05	0.000366556	48246851	19		139	0.243406	1
cg15074092	0.000583089	0.000159267	0.000367087	247453569	1		139	0.243416	1
cg09417547	-0.00145011	0.000395784	0.000367695	43289436	3		139	0.243478	1
cg01168584	-0.0015824	0.000432365	0.000368658	2903245	18	EMILIN2	138	0.243774	1
cg24437523	-0.00212932	0.000582333	0.000373028	160085568	1	ATP1A2;ATP1A2	137	0.246319	1
cg19463256	-0.00375307	0.0010268	0.000374913	46915351	19	CCDC8	139	0.247219	1
cg09099868	0.00134717	0.000368805	0.000377957	22622793	10		139	0.24862	1
cg17295878	0.00182157	0.000498692	0.00037809	77924665	17	TBC1D16	139	0.24862	1
cg26700100	0.00121913	0.000333945	0.000380793	48273240	4	TEC	139	0.25005	1
cg03646889	0.000194763	5.335e-05	0.000382954	99729807	1	LPPR4;LPPR4	139	0.25112	1
cg01196842	-0.000226024	6.19571e-05	0.000384314	160569061	2	MARCH7;MARCH7	138	0.251172	1
cg04589118	-0.00133806	0.0003668	0.000384499	2848840	4	ADD1;ADD1;ADD1;ADD1	139	0.251172	1
cg15723468	0.00158566	0.000434686	0.000384627	230387268	1	GALNT2	139	0.251172	1
cg27311590	0.00606556	0.00166342	0.000386511	1521984	4		139	0.251378	1
cg22302626	8.93222e-05	2.44875e-05	0.00038703	10196930	19	C19orf66;C19orf66	139	0.251378	1
cg06285575	-0.00163057	0.000447238	0.00038731	31888794	16	ZNF267	139	0.251378	1
cg08306303	0.00144231	0.00039563	0.000387673	119567761	11	PVRL1;PVRL1;PVRL1	139	0.251378	1
ch.20.396516F	0.000911336	0.000249994	0.000387901	18644103	20	DTD1	139	0.251378	1
cg13400493	-0.00129038	0.000353989	0.000388132	44826786	7		139	0.251378	1
cg21639401	0.000877369	0.000240758	0.000389589	41050668	17	LOC388387	138	0.251663	1
cg03315696	-0.00104063	0.000285603	0.000390345	95537197	2	TEKT4	139	0.251663	1
cg23904224	-0.000742217	0.000203713	0.000390626	19460443	8	CSGALNACT1;CSGALNACT1;CSGALNACT1	139	0.251663	1
cg03986858	-0.000964205	0.000264679	0.000391335	41879651	4		139	0.251663	1
cg04641860	0.00208672	0.000572854	0.00039168	43891547	10	HNRNPF;HNRNPF;HNRNPF;HNRNPF;HNRNPF;HNRNPF	138	0.251663	1
cg03927661	-0.000659826	0.000181172	0.000392635	89737216	16	C16orf55	139	0.251663	1
cg00664406	0.00100497	0.000275945	0.000392693	51740875	3	GRM2;GRM2	138	0.251663	1
cg11331556	-0.000485125	0.000133209	0.000392831	32312356	5	MTMR12	139	0.251663	1
cg04568613	0.00128548	0.000353028	0.000393552	75690456	3		139	0.251784	1
cg17510653	-0.000210829	5.79144e-05	0.000394886	101419236	10	ENTPD7	139	0.252296	1
cg12309653	0.000229199	6.29735e-05	0.000395913	37170454	15	LOC145845	138	0.252611	1
cg20752878	0.00155316	0.000426843	0.000397156	7080538	17	ASGR1	139	0.253062	1
cg16352384	0.00108254	0.000297618	0.000399085	51577129	11		139	0.253949	1
cg00577569	0.000135487	3.72591e-05	0.000400468	66093764	7	KCTD7;KCTD7	139	0.254487	1
cg15302379	0.00167338	0.000460232	0.000401044	102821848	10	KAZALD1;KAZALD1	139	0.254511	1
cg16596889	-0.00212595	0.000584794	0.000401843	156891327	1	C1orf92	139	0.254676	1
cg18305444	-0.00144849	0.000398568	0.000403446	23914666	2	KLHL29	138	0.25492	1
cg25021000	-0.00138045	0.00037986	0.000403639	42255760	11		139	0.25492	1
cg02001279	-0.00262276	0.000721736	0.000403845	940967	19	ARID3A	139	0.25492	1
cg15954235	-0.00151667	0.000417439	0.000404814	34514887	6	SPDEF	139	0.255176	1
cg09033563	0.000724044	0.000198408	0.000405331	24373618	22	LOC391322	139	0.255176	1
cg24969820	-0.000817968	0.000225211	0.000406624	98497864	3	ST3GAL6	139	0.255418	1
cg13718729	0.00141247	0.000388909	0.000406795	140056619	9	GRIN1;GRIN1;GRIN1	137	0.255418	1
cg04757410	-0.000980955	0.000270141	0.000407684	51195437	22	RPL23AP82	139	0.255547	1
cg09412369	-0.00102126	0.000281263	0.000408082	89964071	7		138	0.255547	1
cg11400953	0.000293115	8.07438e-05	0.000409244	100992222	10	HPSE2;HPSE2;HPSE2;HPSE2	139	0.255667	1
cg01421867	0.000148657	4.0915e-05	0.000409356	137369294	5	FAM13B;FAM13B;FAM13B	139	0.255667	1
cg26917899	-0.000878876	0.000242193	0.000411183	15239600	16		139	0.2559	1
cg04882213	-0.00283319	0.000780769	0.000411345	61880392	8		139	0.2559	1
cg24435939	-0.000983923	0.000271149	0.000411351	197193168	3		139	0.2559	1
cg00303641	0.00155159	0.000427773	0.00041363	23712764	16	ERN2	139	0.256243	1
cg16051363	0.00175441	0.000483691	0.000413631	22023632	17		139	0.256243	1
cg19627034	-0.0015105	0.000416489	0.000414196	110476668	1		139	0.256243	1
cg02224369	-0.00217493	0.000599724	0.000414494	33758529	11	CD59;CD59;CD59;CD59	139	0.256243	1
cg00504248	0.00077519	0.000213787	0.000415298	195687741	3	SDHAP1	136	0.256243	1
cg10652467	0.00163572	0.000451024	0.000415426	170103786	6	C6orf120;C6orf120	139	0.256243	1
cg15653855	0.000993728	0.000274078	0.000415698	38735761	2		137	0.256243	1
cg01781974	0.000179956	4.9639e-05	0.000416324	52535973	14	NID2	139	0.256295	1
cg21956614	0.000918432	0.000253464	0.000418894	129439073	4		139	0.257542	1
cg16118212	0.000664694	0.000183368	0.000420326	56151071	2	EFEMP1;EFEMP1;EFEMP1	139	0.257605	1
cg18833928	0.00222708	0.000614864	0.000421038	38357684	7		137	0.257605	1
cg15433343	-0.0001768	4.87912e-05	0.000421103	66085093	15	DENND4A;DENND4A	139	0.257605	1
cg20539366	-0.000914373	0.000252479	0.000421764	46370644	22	WNT7B	139	0.257605	1
cg15963463	0.00139027	0.00038391	0.000422096	25253237	1	RUNX3;RUNX3	139	0.257605	1
cg17842218	-0.000940626	0.000259752	0.000422265	79967749	12		139	0.257605	1
cg03830061	-0.00111502	0.000307959	0.000423085	106441618	6		138	0.257772	1
cg20236089	0.00149463	0.000412913	0.000424497	15629162	6	DTNBP1;DTNBP1;DTNBP1	139	0.257841	1
cg01071966	-0.00129021	0.000356472	0.000425015	76248923	5	CRHBP;CRHBP	139	0.257841	1
cg27400113	-0.00139942	0.000386666	0.000425291	66743837	2	MEIS1	139	0.257841	1
cg21631918	0.00127951	0.000353539	0.000425379	74501549	15	STRA6;STRA6;STRA6	138	0.257841	1
cg25135018	-0.00233559	0.000645715	0.000428502	154435948	1	IL6R;IL6R	139	0.259119	1
cg23651872	0.00189577	0.000524178	0.000429087	77924733	17	TBC1D16	136	0.259119	1
cg01930719	-0.00263282	0.000728033	0.000429548	67575562	16	FAM65A	139	0.259119	1
cg00057434	0.000299452	8.2807e-05	0.000429681	28288024	10	ARMC4	139	0.259119	1
cg17520027	-0.00154735	0.000427963	0.000430649	200010708	1	NR5A2;NR5A2	138	0.259372	1
cg26870746	0.0015839	0.000438167	0.000431847	159463173	6	TAGAP;TAGAP;TAGAP	139	0.259531	1
cg01459748	0.00164708	0.000455664	0.000432053	113817020	11	HTR3B	138	0.259531	1
cg14391382	0.00182929	0.000506117	0.000432559	866102	7	UNC84A;UNC84A	139	0.259531	1
cg25666660	0.00168962	0.000467539	0.000433295	109128727	3	FLJ25363	139	0.259643	1
cg22896917	-0.00147156	0.000407364	0.000435521	28093420	6	ZSCAN16	136	0.259961	1
cg18042632	0.00167809	0.000464553	0.000435728	42520902	21	C21orf130	139	0.259961	1
cg13487726	-0.000657315	0.000181968	0.000435739	49863290	19	TEAD2	139	0.259961	1
cg08123207	0.001902	0.000526569	0.000436045	32118312	6	PRRT1	139	0.259961	1
cg08274633	0.00132373	0.000366544	0.00043709	38988533	15	C15orf53	139	0.259961	1
cg14825555	0.00124201	0.000343919	0.000437124	27190639	1	SFN;SFN	139	0.259961	1
cg23090159	0.00184295	0.000510464	0.000438657	65419194	7	VKORC1L1	139	0.260426	1
cg17852224	0.00134345	0.000372135	0.000439008	51042761	22	MAPK8IP2;MAPK8IP2	138	0.260426	1
cg02015053	0.00203222	0.000563064	0.000440385	44853982	15	EIF3J	139	0.260916	1
cg11623476	0.00275549	0.000763569	0.000441191	2566027	7	LFNG;LFNG;LFNG;LFNG	139	0.261026	1
cg20125569	-0.000164368	4.55515e-05	0.000441675	82337202	15	MEX3B	139	0.261026	1
cg18965659	0.000683798	0.000189549	0.000443058	80624885	17	RAB40B	139	0.261516	1
cg25605174	0.00101175	0.000280588	0.000445642	1106175	1		139	0.262458	1
cg14407494	0.000372472	0.0001033	0.000445764	40555140	6	LRFN2	139	0.262458	1
cg10975354	-0.000233066	6.40428e-05	0.000446887	79792074	9	VPS13A;VPS13A;LOC100286938;VPS13A;VPS13A	139	0.262792	1
cg13364881	0.000558903	0.000155062	0.000447911	197880513	1	LHX9	139	0.263067	1
cg22849665	0.000727131	0.00020184	0.00045083	32118375	6	PRRT1	139	0.264258	1
cg23688713	0.00129718	0.000360014	0.000451057	93967090	7		139	0.264258	1
cg09990596	0.000239812	6.65932e-05	0.00045297	102227939	14	PPP2R5C;PPP2R5C	139	0.264515	1
cg03339790	0.00102747	0.000285339	0.000453397	87575991	2		139	0.264515	1
cg08843537	-0.0016855	0.000468108	0.000453735	914382	1	C1orf170	139	0.264515	1
cg17976191	0.000392583	0.000109014	0.000454069	13135527	19	NFIX	138	0.264515	1
cg25835351	0.00187224	0.000520063	0.000454744	13388524	10	SEPHS1	139	0.264515	1
cg01401762	0.00138051	0.000383511	0.00045532	109708572	4		139	0.264515	1
cg17980119	0.00194401	0.000540061	0.000455413	219472607	2	PLCD4	138	0.264515	1
cg07917289	-5.72484e-05	1.59067e-05	0.000456351	45147056	19	PVR;PVR;PVR;PVR	139	0.26456	1
cg24213189	-0.00118461	0.000329171	0.000457984	33133535	6	COL11A2;COL11A2;COL11A2	139	0.26456	1
cg05576245	0.00168037	0.000467045	0.000458165	138719784	7	ZC3HAV1L	139	0.26456	1
cg01139861	0.00229116	0.000636817	0.000458244	50343298	7	IKZF1	139	0.26456	1
cg14306956	0.000240771	6.69215e-05	0.000458287	37027384	9	PAX5	139	0.26456	1
cg02520160	-0.00173307	0.000481871	0.000460295	156589436	5	FAM71B	139	0.265395	1
cg23149852	-0.0020117	0.000559474	0.000461665	116344575	11		134	0.265861	1
cg03000942	0.000925001	0.000257284	0.00046237	170704014	4		131	0.265943	1
cg23035209	0.00136495	0.000379767	0.000464122	72795181	5	BTF3;BTF3	139	0.266442	1
cg25843003	-0.00176865	0.000492108	0.000464364	31431312	6	HCP5	139	0.266442	1
cg24804179	-0.00123906	0.000344791	0.000464958	49689685	12	PRPH	139	0.266459	1
cg08975528	0.0019856	0.000552603	0.000465742	31867700	6	ZBTB12	139	0.266585	1
cg22059769	0.00133141	0.000370491	0.000467465	8027941	19	ELAVL1	139	0.266796	1
cg25681728	-0.000929852	0.000258882	0.000467983	233153284	2	DIS3L2	139	0.266796	1
cg02161534	-0.00100956	0.000281089	0.000468274	39721549	5		139	0.266796	1
cg13805574	-0.000234747	6.53651e-05	0.000468763	36401384	9	RNF38;RNF38;RNF38;RNF38;RNF38	139	0.266796	1
cg17087669	-0.000947415	0.00026384	0.00046949	36099123	6	MAPK13	134	0.266796	1
cg09624807	-0.00110726	0.000308373	0.000469845	57080116	16	NLRC5	139	0.266796	1
cg27220070	-0.0020588	0.000573399	0.000470061	132433275	12	EP400	139	0.266796	1
cg13212803	-0.000488524	0.000136105	0.000472027	49364151	12	WNT10B	139	0.267229	1
cg11868356	-0.001211	0.000337185	0.00047226	41621625	17	ETV4;ETV4	139	0.267229	1
cg24174984	-9.7069e-05	2.70461e-05	0.000472519	29117731	2	WDR43	139	0.267229	1
cg01963374	0.00142185	0.000396271	0.00047408	704987	11	EPS8L2	139	0.267791	1
cg22959054	-0.00227031	0.000632811	0.000474776	16761114	12	LMO3	139	0.267864	1
cg14479798	0.0014205	0.000396299	0.000480174	129533998	10		137	0.270446	1
cg06801163	-0.00220766	0.000615941	0.000480497	4686500	17	TM4SF5	139	0.270446	1
cg14437534	-0.000533383	0.000148835	0.000481333	64065031	11	KCNK4	139	0.270595	1
cg14904725	-0.00221306	0.000617746	0.000483407	113777045	13	F10	139	0.271089	1
cg20742366	-0.000438316	0.000122354	0.000483576	29468997	22	KREMEN1;KREMEN1	139	0.271089	1
cg08164233	0.00164951	0.000460478	0.000483932	37394589	13	RFXAP	138	0.271089	1
cg17198994	-0.00209711	0.000585522	0.000484866	192129276	3	FGF12	139	0.271291	1
cg13874290	-0.00300682	0.00083971	0.000486247	70017056	2	ANXA4	138	0.27155	1
cg10671167	-0.000231604	6.4682e-05	0.000486478	39988923	7	CDK13;CDK13	139	0.27155	1
cg24725079	-0.00172632	0.000482246	0.000487994	132262675	7	PLXNA4;PLXNA4;PLXNA4	139	0.271884	1
cg09801824	-0.00104787	0.000292736	0.000488285	74076930	10		139	0.271884	1
cg12332239	0.0016454	0.000459702	0.000488801	66251609	17	AMZ2;AMZ2;AMZ2;AMZ2;AMZ2;AMZ2	139	0.271884	1
cg04874129	-0.00101107	0.000282508	0.00048944	55690873	16	SLC6A2	136	0.271919	1
cg19789466	-0.00145446	0.000406476	0.000490589	113344923	12	OAS1;OAS1;OAS1	139	0.271979	1
cg19591105	-0.000725155	0.000202619	0.000490699	1724930	12	WNT5B	139	0.271979	1
cg17890983	0.00187287	0.000523478	0.000491413	37394336	13	RFXAP	139	0.272056	1
cg08146221	-0.000608707	0.000170205	0.000493853	6875198	12	PTMS	139	0.272845	1
cg10646962	-0.00123837	0.000346287	0.000494181	62544447	15		139	0.272845	1
cg08899667	-0.00134625	0.000376503	0.000494985	31761055	6	VARS	138	0.272845	1
cg05330360	-0.0026529	0.000741952	0.000495145	38023993	17	ZPBP2;ZPBP2	139	0.272845	1
cg16910908	-0.00365459	0.00102228	0.000496205	89518310	11		139	0.27311	1
cg10374962	-0.00103377	0.000289244	0.000497784	1011985	7	COX19	139	0.273256	1
cg04445214	-0.000250828	7.0081e-05	0.00049851	31688300	22	PIK3IP1;PIK3IP1	139	0.273256	1
cg06636541	0.00269244	0.000753448	0.000498711	79374515	17	BAHCC1	137	0.273256	1
cg09889350	-0.00142641	0.000399188	0.000499096	56995813	16	CETP	139	0.273256	1
cg06964027	-0.0010035	0.000280861	0.00049969	1073496	11	MUC2	139	0.273256	1
cg17383236	-0.000821274	0.000229874	0.000500077	100167504	7		139	0.273256	1
cg05036635	0.00370001	0.0010357	0.000500516	3243552	16		135	0.273256	1
cg18666075	0.00164505	0.000460593	0.000502	156833184	3		139	0.27375	1
cg09549591	0.00156855	0.000439249	0.000503093	11523491	11	GALNTL4	139	0.27403	1
cg01937808	0.00112517	0.000315173	0.000504803	4025588	16	ADCY9	139	0.274202	1
cg03342928	-0.00231165	0.000647869	0.00050817	56002446	19	SSC5D	139	0.274202	1
cg24541193	-0.00115687	0.000324236	0.000508345	169433715	1	SLC19A2	139	0.274202	1
cg20316284	0.00124876	0.000349997	0.000508455	38794946	22	LOC400927	139	0.274202	1
cg11890744	0.000767722	0.000215182	0.000508708	67494327	11		139	0.274202	1
cg26931208	0.00245412	0.000687913	0.000509227	49244592	19	IZUMO1;RASIP1	139	0.274202	1
cg26282283	0.00132473	0.000371335	0.00050925	2704368	7	TTYH3	138	0.274202	1
cg05480350	0.00130223	0.000365037	0.00050938	128972681	8	MIR1205;PVT1	139	0.274202	1
cg22957121	-0.00152023	0.000426194	0.000510079	86659008	12	MGAT4C	139	0.274202	1
cg14734916	0.00141582	0.000396932	0.000510242	31867747	6	ZBTB12	138	0.274202	1
cg04155862	-0.00125874	0.000352947	0.000511184	127541172	3	MGLL;MGLL;MGLL	139	0.274202	1
cg25500080	0.000176372	4.94356e-05	0.000511458	140346199	5	PCDHAC2;PCDHAC2;PCDHA7;PCDHA12;PCDHA6;PCDHA10;PCDHA4;PCDHA11;PCDHA8;PCDHA6;PCDHA1;PCDHA2;PCDHA1;PCDHA9;PCDHA13;PCDHA5;PCDHAC1;PCDHA3;PCDHAC2;PCDHA10	139	0.274202	1
cg23531340	-0.00220357	0.000617914	0.000511578	18058900	2	KCNS3	139	0.274202	1
cg18065174	-0.000514859	0.000144395	0.000512519	4175359	19	SIRT6	137	0.274202	1
cg12736438	-0.000209117	5.86375e-05	0.000512685	111214457	13	RAB20	139	0.274202	1
cg22248382	-0.000941075	0.000263937	0.000512687	29758931	17	RAB11FIP4	139	0.274202	1
cg10579530	-0.00123466	0.000346345	0.000513942	80550119	2	CTNNA2;CTNNA2	139	0.274562	1
cg00228708	-0.0014046	0.000394093	0.000515151	135048062	10		139	0.274696	1
cg19261864	0.00091652	0.000257164	0.000515472	3027796	6		139	0.274696	1
cg10556064	0.00184101	0.000516599	0.000515934	68481489	16	SMPD3	139	0.274696	1
cg24640676	0.00177126	0.000497378	0.00052042	46046183	21	C21orf29;KRTAP10-9	139	0.276254	1
cg06070970	0.00227769	0.000639613	0.00052069	144359074	8	GLI4	139	0.276254	1
cg26122710	0.00145856	0.000409665	0.000521932	1835623	5		139	0.276254	1
cg21772773	-0.00173372	0.000486952	0.000521946	6880294	1	CAMTA1	139	0.276254	1
cg20316758	0.00171474	0.000481642	0.000522238	106797152	13		139	0.276254	1
cg01723706	0.0022885	0.000642815	0.000522367	124814442	4	LOC285419	139	0.276254	1
cg05262173	0.00120893	0.000339509	0.000523789	76131154	5		139	0.276682	1
cg11209832	0.000483843	0.000135948	0.000524347	147098395	3		139	0.276682	1
cg19838154	0.000731394	0.000205626	0.00052819	39323202	3	CX3CR1;CX3CR1;CX3CR1;CX3CR1	139	0.278399	1
cg04929932	0.00122381	0.000344142	0.000529641	91195683	1		136	0.278691	1
cg22616881	0.000126633	3.56114e-05	0.000529923	96642096	7	DLX6AS	139	0.278691	1
cg07183876	-0.00123434	0.000347313	0.000533589	80257268	5	RASGRF2	139	0.280307	1
cg25438440	-0.000130153	3.66255e-05	0.000534232	98241168	3	CLDND1;CLDND1;CLDND1;CLDND1;CLDND1;CLDND1	139	0.280334	1
cg23460369	0.00123294	0.000347009	0.000535273	79260991	17	SLC38A10;SLC38A10	139	0.28036	1
cg05285917	-0.000578422	0.0001628	0.000535469	1073525	11	MUC2	139	0.28036	1
cg08100284	-0.00239988	0.000675623	0.00053704	35242990	17		139	0.280872	1
cg27162435	0.00143343	0.000403517	0.000537962	7833163	17	KCNAB3	138	0.281043	1
cg20266316	0.000776834	0.00021879	0.000539863	98247587	7	NPTX2	139	0.281249	1
cg02181594	0.0011385	0.000320683	0.000540512	75792215	2	FAM176A	139	0.281249	1
cg25304146	0.00147356	0.000415083	0.000540879	30092971	18	WBP11P1	139	0.281249	1
cg20363891	-0.000877565	0.000247212	0.000541243	241938818	2	SNED1	139	0.281249	1
cg05298628	0.000900619	0.000253715	0.000541471	123379569	12	VPS37B	139	0.281249	1
cg04293902	9.03544e-05	2.54556e-05	0.000541926	134601851	10		139	0.281249	1
cg09404617	-0.00210445	0.000593074	0.000544015	134232463	7		139	0.282024	1
cg00687252	0.000151891	4.28107e-05	0.000544755	30712060	6	IER3	139	0.282098	1
cg13501951	0.00246301	0.000694285	0.000545563	156400310	7		139	0.282207	1
cg05380982	0.000565392	0.000159419	0.000547395	39288378	21	KCNJ6;KCNJ6	139	0.282539	1
cg09061454	0.000722218	0.000203364	0.000548544	31075359	16	ZNF668	139	0.282539	1
cg04421348	-0.00191392	0.000539785	0.000549036	82299737	10	SH2D4B;SH2D4B	139	0.282539	1
cg13627726	0.00116842	0.000329557	0.000549583	119456450	4	CEP170L	139	0.282539	1
cg03368690	0.000578546	0.000163189	0.00054992	27281055	16	NSMCE1	139	0.282539	1
cg27572269	0.00046183	0.000130271	0.000550087	133516572	12	ZNF605;ZNF605	139	0.282539	1
cg02281959	-0.000245042	6.9124e-05	0.000550453	67391144	1	MIER1;WDR78;MIER1;MIER1;MIER1;MIER1;MIER1;MIER1;WDR78;MIER1	138	0.282539	1
cg09439054	-0.00180191	0.000508341	0.000550984	10691954	19	AP1M2	139	0.282539	1
cg17179862	0.000470321	0.000132131	0.000551807	46681362	17	LOC404266;LOC404266;HOXB6	139	0.282654	1
cg02252265	-0.0014092	0.000397656	0.000552742	9648038	1	TMEM201;TMEM201	139	0.282793	1
cg20049422	-0.00221201	0.000624282	0.000553651	26044289	15	ATP10A	139	0.282793	1
cg01524174	7.67032e-05	2.16487e-05	0.000554025	70119015	17	SOX9	136	0.282793	1
cg09639931	-0.00211986	0.000598348	0.000554471	38024394	17	ZPBP2;ZPBP2	138	0.282793	1
cg00210839	-0.00120757	0.000340962	0.00055675	70543490	7		139	0.28344	1
cg20639805	-0.000807827	0.000228117	0.000557488	112404997	10	RBM20	139	0.28344	1
cg20441502	-6.80807e-05	1.9225e-05	0.000557538	35633794	19	FXYD7;FXYD1;FXYD1	137	0.28344	1
cg13720395	0.00259184	0.000732057	0.000559008	75957902	7	YWHAG	139	0.283584	1
cg21223094	-0.00150901	0.000426216	0.000559021	11975515	12	ETV6	139	0.283584	1
cg07473175	-0.000234171	6.61515e-05	0.000560118	47474262	12	AMIGO2;AMIGO2	139	0.283695	1
cg15348679	-0.00234341	0.000662041	0.000560585	45626491	21		139	0.283695	1
cg15091747	0.00305352	0.000862797	0.000561698	36262896	21	RUNX1	139	0.283695	1
cg06493829	-0.000637046	0.000180022	0.000562438	39766765	20	PLCG1;PLCG1	139	0.283695	1
cg09915396	-0.00116261	0.00032855	0.000562651	2907895	17	RAP1GAP2;RAP1GAP2	139	0.283695	1
cg05052214	0.00204149	0.000576969	0.000563242	23855538	3	UBE2E1;UBE2E1	139	0.283695	1
cg13653456	-0.000136073	3.84504e-05	0.00056344	31763819	6	VARS	139	0.283695	1
cg04137004	0.00131087	0.000370537	0.000564302	13140079	11		139	0.283827	1
cg09785394	-0.00164143	0.000464063	0.000565589	131585563	2		139	0.284172	1
cg10824503	0.000977199	0.000276306	0.00056645	3381070	12	TSPAN9;TSPAN9	139	0.284303	1
cg04902364	-0.000963472	0.000272479	0.000567816	128696229	7	LOC286016;TNPO3	139	0.284686	1
cg14896756	-0.000206294	5.83503e-05	0.000568801	44031390	19	ETHE1;ETHE1	139	0.284878	1
cg13655303	0.00112543	0.000318398	0.00057032	56134648	20	PCK1	139	0.285336	1
cg23891487	-0.00219079	0.000619918	0.000571632	93969700	12	SOCS2	139	0.28569	1
cg17489939	0.00372759	0.00105492	0.000572576	176981919	2	HOXD10	137	0.28586	1
cg20569893	-0.000477557	0.000135225	0.000576445	27220101	17	FLOT2	132	0.287281	1
cg07510711	-0.000316827	8.96203e-05	0.000576637	88729873	14	KCNK10;KCNK10;KCNK10	139	0.287281	1
cg23996504	0.00127529	0.000361159	0.000577377	106626705	1		139	0.287346	1
cg04319659	0.000516435	0.000146221	0.000578728	161188337	6		139	0.287716	1
cg02493205	0.00151405	0.000429159	0.000583659	100516031	3	ABI3BP	139	0.289667	1
cg14899164	0.000236668	6.70909e-05	0.000584428	4823857	7	KIAA0415	139	0.289667	1
cg05951221	0.000734463	0.000208183	0.000585075	233284402	2		139	0.289667	1
cg22262702	0.000517243	0.000146652	0.000585548	60638679	20	TAF4	139	0.289667	1
cg20379007	0.00140231	0.000397602	0.000585716	53271818	12		138	0.289667	1
cg05708536	-0.0035846	0.00101645	0.000586363	113285118	1		139	0.289684	1
cg22645574	-0.00128978	0.000365771	0.000587199	1258449	7		139	0.289794	1
cg02098313	0.0013845	0.000392758	0.000589464	128222378	6	THEMIS;THEMIS;THEMIS	139	0.290355	1
cg26454601	0.000550793	0.000156222	0.000589641	30683823	6	MDC1	138	0.290355	1
cg14383078	-0.00136526	0.000387338	0.000590178	37033750	9	PAX5	139	0.290355	1
cg21837069	-0.00104807	0.000297389	0.000591137	1369466	1	VWA1;VWA1	134	0.290525	1
cg25061755	0.00109462	0.000310679	0.000593044	48808114	2	STON1-GTF2A1L;STON1	139	0.29116	1
cg20403073	-0.00112262	0.00031869	0.000594474	67290858	9	AQP7P1;AQP7P2	138	0.291348	1
cg18182566	0.00130304	0.000369932	0.000594958	105888161	14	MTA1	139	0.291348	1
cg06151964	-0.000972448	0.00027609	0.000595276	35531417	19	HPN;HPN;HPN;HPN	139	0.291348	1
cg14028684	-0.000291125	8.2593e-05	0.000595979	48723360	12	H1FNT	139	0.29139	1
cg12323274	-0.00123308	0.000350178	0.000598628	34834605	18	BRUNOL4;BRUNOL4;BRUNOL4;BRUNOL4	138	0.292383	1
cg04211179	-0.00251782	0.000715263	0.000599538	16301562	1	ZBTB17	139	0.292525	1
cg06586599	-0.000206117	5.8587e-05	0.000603663	7587541	19	MCOLN1;MCOLN1	139	0.29339	1
cg11874976	0.0024147	0.000686406	0.000604192	101908830	14		139	0.29339	1
cg14477584	-0.00114896	0.000326637	0.000604872	90293274	15	MESP1	135	0.29339	1
cg04840702	-0.00106448	0.000302636	0.0006053	174422626	4		139	0.29339	1
cg24903006	0.000474156	0.000134832	0.00060678	38347968	17	RAPGEFL1	138	0.29339	1
cg12774946	0.00203833	0.000579642	0.000606995	129966801	6	ARHGAP18	139	0.29339	1
cg01862172	0.00010168	2.8909e-05	0.000606997	147829799	6	SAMD5	139	0.29339	1
cg26121053	-0.00219704	0.00062479	0.000607174	49880599	10		138	0.29339	1
cg10773601	-0.0017114	0.000486701	0.000607431	51226046	19	CLEC11A	139	0.29339	1
cg07243147	-0.00106142	0.000301859	0.000607516	150744274	7	ACCN3;ACCN3;ABCB8;ACCN3	139	0.29339	1
cg23362997	-7.10811e-05	2.02182e-05	0.000610242	7294587	19	INSR;INSR	139	0.294406	1
cg14140060	0.00129429	0.000368254	0.000610924	71145733	9	PGM5	139	0.294434	1
cg18808777	-0.00244971	0.000697076	0.000611731	31431503	6	HCP5	139	0.294438	1
cg09869130	-0.000747371	0.00021268	0.000612178	70178771	14	KIAA0247	138	0.294438	1
cg00653650	-0.00117962	0.00033574	0.000613359	102245802	10		139	0.294665	1
cg21023831	-0.00146472	0.000416914	0.000613896	218769784	2	TNS1	139	0.294665	1
cg11786623	0.00108501	0.000308899	0.000615402	162994121	5		139	0.294894	1
cg03787876	-0.000171886	4.89366e-05	0.000615619	106097683	10		139	0.294894	1
cg01592257	0.00139089	0.000396067	0.000617008	9478627	12		139	0.295259	1
cg18206040	0.000186987	5.32512e-05	0.000617733	47006731	16	DNAJA2	139	0.295308	1
cg04888174	0.00125932	0.000358609	0.000618682	33139435	12		139	0.295462	1
cg21999726	-0.00122157	0.00034805	0.000621295	4000258	7	SDK1	139	0.295657	1
cg09775263	0.000802443	0.000228637	0.000621429	10884094	6		134	0.295657	1
cg16538749	-0.00113176	0.000322405	0.000621447	1054487	8		139	0.295657	1
cg08795949	-0.00143237	0.000408128	0.000621591	166419138	6		139	0.295657	1
cg14584407	-0.00123953	0.000353286	0.000623802	136445244	9	FAM163B	133	0.295995	1
cg20989409	0.000820262	0.000233707	0.000624241	15091896	12	ERP27	139	0.295995	1
cg20710603	0.00144889	0.00041299	0.000624407	1227932	17		139	0.295995	1
cg02192490	0.00128343	0.000365847	0.000624805	168085530	6		139	0.295995	1
cg06437747	-0.00109514	0.000312207	0.000625578	2890836	1		139	0.296065	1
cg06551493	0.00042073	0.000119973	0.000627421	77166702	7	PTPN12;PTPN12;PTPN12	138	0.296639	1
cg13562289	0.00109156	0.000311294	0.000628169	24913914	13		138	0.296653	1
cg18922062	-0.00172607	0.00049228	0.000628704	180485130	5	BTNL9	139	0.296653	1
cg24829292	0.00192127	0.000548059	0.000630185	132951838	11	OPCML	138	0.296871	1
cg03623354	-0.00126263	0.000360187	0.000630423	1175000	10	WDR37	139	0.296871	1
cg11496432	-0.00220477	0.000629147	0.000632804	37605359	8	LOC728024;ERLIN2	139	0.296891	1
cg18795569	0.0029307	0.000836318	0.000633002	3480508	19	C19orf77;C19orf77	139	0.296891	1
cg03761471	-0.00095417	0.000272311	0.000633699	143077178	7	ZYX;ZYX	139	0.296891	1
cg18549547	-0.000703039	0.000200646	0.0006339	49054908	19	SULT2B1	139	0.296891	1
cg11092486	-0.0037112	0.00105919	0.000634061	5087604	6		139	0.296891	1
cg06535156	0.00109683	0.000313077	0.000634967	155538055	6	TIAM2;TIAM2	139	0.296891	1
cg01445580	0.000583829	0.000166618	0.00063517	34631891	1	C1orf94;CSMD2	139	0.296891	1
cg07998554	0.000445033	0.000127038	0.000635489	14785776	19	EMR3	139	0.296891	1
cg02715021	0.000347668	9.92612e-05	0.000636763	81060573	10	ZMIZ1	139	0.297193	1
cg02058918	-9.47094e-05	2.70395e-05	0.000638145	101470884	9	GABBR2	139	0.297289	1
cg06722606	0.0017744	0.000506697	0.000638226	107687552	13		139	0.297289	1
cg19705300	-0.0015673	0.000447648	0.00063978	14146276	1	PRDM2;PRDM2	139	0.297467	1
cg07176692	0.00239102	0.000682928	0.000639867	113500329	1	SLC16A1	139	0.297467	1
cg03431111	0.00166668	0.00047612	0.000641154	62621406	11	SNORD30;SNORD22;SNORD29;SNORD31;SNHG1	139	0.297773	1
cg18530189	-0.00021239	6.06806e-05	0.000642059	76742306	12	BBS10	139	0.2979	1
cg14079473	0.0013912	0.00039762	0.000644942	121083443	9		138	0.298606	1
cg23034827	-0.00138529	0.000395946	0.000645257	55118360	10		138	0.298606	1
cg26567496	0.000964653	0.000275737	0.00064577	27618844	17	NUFIP2	139	0.298606	1
cg19678564	0.000787653	0.000225153	0.000646107	203115918	1	ADORA1;ADORA1	139	0.298606	1
cg04228709	0.00250658	0.000716574	0.000646763	155537930	6	TIAM2;TIAM2	139	0.298618	1
cg09793172	0.000978054	0.000279679	0.00064885	21044101	1	KIF17;KIF17	139	0.299289	1
cg10392172	-0.000872741	0.000249635	0.000651041	64764297	11	BATF2	138	0.300007	1
cg04914231	0.000260897	7.4633e-05	0.000651777	30006637	16	INO80E;HIRIP3	139	0.300054	1
cg06390694	-0.000195829	5.60291e-05	0.00065314	22308564	16	POLR3E	137	0.300388	1
cg01311313	-0.00155298	0.000444381	0.000654065	35252359	8	UNC5D	139	0.300522	1
cg04897644	-0.00261938	0.000749728	0.000656174	155264372	1	PKLR;PKLR	139	0.301198	1
cg01171670	0.00104173	0.000298248	0.000658273	71083308	11		139	0.301868	1
cg03847636	-0.000107129	3.06819e-05	0.000661056	7070632	4	GRPEL1	138	0.30272	1
cg11724055	0.00240883	0.000689984	0.000662107	23667475	1	HNRNPR;HNRNPR;HNRNPR;HNRNPR	139	0.30272	1
cg17735593	0.00130807	0.000374694	0.000662341	140552505	5	PCDHB7	133	0.30272	1
cg13126121	-0.000487116	0.000139425	0.000662691	8085946	8	FLJ10661;FLJ10661;FLJ10661	139	0.30272	1
cg05529500	-0.00178268	0.000510856	0.000665602	79298678	15	RASGRF1;RASGRF1;RASGRF1	139	0.303499	1
cg13685506	-0.00078184	0.000224069	0.00066629	11851713	5	CTNND2	139	0.303499	1
cg02423534	0.00124881	0.000357899	0.000666323	49160180	12	ADCY6;ADCY6	139	0.303499	1
cg19566252	0.00229369	0.000657574	0.000668968	160252347	6		139	0.303945	1
cg01874877	0.00118735	0.000340415	0.000669352	23253455	19		139	0.303945	1
cg00736819	-0.000708432	0.000203136	0.000670433	3871003	19		139	0.303945	1
cg24408001	-0.000597978	0.000171327	0.000670575	13039715	10	CCDC3	139	0.303945	1
cg26785823	-0.00121067	0.00034716	0.000670705	2482001	1	LOC115110	139	0.303945	1
cg25634032	-0.000789446	0.000226387	0.000671159	67135897	11	LOC100130987;CLCF1;CLCF1	137	0.303945	1
cg15605307	0.00191615	0.000549637	0.000673305	64146487	11		139	0.304449	1
cg06943912	-0.000967929	0.000277653	0.000673559	10715612	19	SLC44A2	139	0.304449	1
cg21234955	0.00207547	0.00059541	0.000674309	97713896	9	C9orf3	139	0.304497	1
cg24487991	-0.00119195	0.00034205	0.000676727	84104579	2		139	0.30514	1
cg14849855	0.00153623	0.000440891	0.000677566	67807960	1	IL12RB2	138	0.30514	1
cg14332120	0.00180404	0.000517786	0.000678092	97657097	8	PGCP	139	0.30514	1
cg11351908	-0.00158002	0.000453595	0.000679991	75402473	17	SEPT9;SEPT9;SEPT9;SEPT9;SEPT9	138	0.30514	1
cg12495559	0.00111105	0.000318967	0.000680121	78415034	17		139	0.30514	1
cg18096962	0.000404174	0.00011604	0.000680583	72526232	5		139	0.30514	1
cg03687700	-0.00169207	0.000485816	0.000680866	24271844	2	FKBP1B;FKBP1B	139	0.30514	1
cg11888982	0.00259081	0.000743861	0.000680898	116231420	8		139	0.30514	1
cg11424597	0.000109157	3.13464e-05	0.000682394	44820726	1	ERI3;ERI3	138	0.305521	1
cg07280731	0.00291812	0.000838433	0.000686687	2867773	16	PRSS21;PRSS21;PRSS21	139	0.306492	1
cg25773695	0.00117099	0.000336467	0.000687097	116191657	1	VANGL1	139	0.306492	1
cg23493016	0.000768805	0.00022092	0.000687691	106440778	10	SORCS3	139	0.306492	1
cg19937288	0.0011149	0.000320383	0.000687979	101199873	14	DLK1	139	0.306492	1
cg11383165	-0.00469676	0.00134975	0.000688376	56002283	19	SSC5D	138	0.306492	1
cg17015467	-0.000364984	0.000104898	0.000689096	45885356	13		139	0.306492	1
cg00377915	-0.00185814	0.000534038	0.0006891	70631035	10	STOX1;STOX1;STOX1;STOX1;STOX1	139	0.306492	1
cg23117439	0.00235601	0.00067731	0.000691288	60534978	11	MS4A15;MS4A15	139	0.307014	1
cg18437209	-0.000271389	7.8022e-05	0.000691573	35105199	11		138	0.307014	1
cg02934834	-4.08829e-05	1.17335e-05	0.000693331	116575324	6	TSPYL4	139	0.307221	1
cg23843812	-0.00104801	0.000301359	0.000693339	38385977	8	C8orf86	139	0.307221	1
cg24890104	0.000666022	0.000191457	0.000694049	27648895	6		139	0.307248	1
cg26631144	-0.000182718	5.25515e-05	0.000696579	30670260	8	PPP2CB;PPP2CB;PPP2CB;PPP2CB	139	0.308079	1
cg02187522	-0.00145547	0.000418777	0.00069826	3065488	20	AVP	139	0.308405	1
cg05637536	0.000435018	0.000125155	0.000699179	154475068	1	TDRD10;TDRD10;TDRD10;TDRD10;SHE	139	0.308405	1
cg05157360	0.00399878	0.00115069	0.000699271	113613660	13		139	0.308405	1
cg12868352	0.000918441	0.000264178	0.000700722	13578839	5		139	0.308757	1
cg06069616	-0.00161757	0.000465618	0.000701813	33783773	21	C21orf63	139	0.30895	1
cg04474832	-0.000848314	0.000244214	0.000702742	52008487	3	ABHD14B;ABHD14B;ABHD14B;ABHD14A;ABHD14B;ABHD14B	138	0.30897	1
cg04900080	0.000653621	0.00018819	0.000703812	229570665	1	ACTA1	139	0.30897	1
cg22599563	-0.000191947	5.52448e-05	0.000704075	21059247	1	SH2D5;SH2D5	139	0.30897	1
cg17639959	0.0012417	0.00035754	0.000704565	73297338	2	SFXN5	139	0.30897	1
cg21492127	-0.000820864	0.000235762	0.000705127	1101607	6	LOC285768;LOC285768	139	0.30897	1
cg06794581	-0.0019513	0.000561991	0.000706403	72577357	5		139	0.309052	1
cg26242304	-0.00116483	0.000335499	0.000706875	101864676	14		139	0.309052	1
cg12635463	-0.00149135	0.000429593	0.000707773	163607896	6	PACRG;PACRG;PACRG	138	0.309052	1
cg07739876	-0.00080507	0.000231909	0.00070793	32725377	6	HLA-DQB2	139	0.309052	1
cg07852945	-0.000584317	0.00016831	0.000709136	84303915	9	TLE1	139	0.309293	1
cg03985484	0.00138718	0.00039973	0.000710818	1163489	2	SNTG2	139	0.309741	1
cg08494221	0.00225709	0.000650517	0.000712265	30892479	8	PURG;WRN	138	0.310086	1
cg18394552	-0.00166989	0.000481394	0.00071424	159428643	5		139	0.31066	1
cg06507285	-0.000980869	0.000282788	0.000714991	180587900	3		139	0.310673	1
cg10242476	0.00209091	0.000602875	0.000715798	46619364	3	LRRC2;TDGF1;TDGF1	139	0.310673	1
cg15548613	0.000454624	0.000130898	0.000716243	38610795	22	MAFF;MAFF;MAFF;MAFF	139	0.310673	1
cg19268453	0.00160587	0.00046315	0.000718104	32905114	6	HLA-DMB	139	0.311195	1
cg11973716	-0.00108193	0.000312112	0.000720097	22606486	19	ZNF98	139	0.311245	1
cg16519668	-0.00150197	0.000433321	0.00072078	75279566	16	BCAR1;BCAR1;BCAR1;BCAR1;BCAR1;BCAR1;BCAR1;BCAR1	139	0.311245	1
cg11335264	-0.00253358	0.000730958	0.000720977	19806843	1	CAPZB	139	0.311245	1
cg23911852	0.0012205	0.00035214	0.000721366	2409853	1	PLCH2	139	0.311245	1
cg01930518	-0.000372731	0.000107551	0.000722138	91414850	15	FURIN	137	0.311245	1
cg18126572	8.19759e-05	2.3654e-05	0.00072217	43909213	7	MRPS24	139	0.311245	1
cg07134627	-0.00265812	0.000767076	0.000723034	45883729	21		139	0.311334	1
cg24477309	-0.00136741	0.000394739	0.000725918	109730121	12	FOXN4	139	0.312291	1
cg10311610	-0.000253536	7.3205e-05	0.000727698	25703900	16	HS3ST4	139	0.312639	1
cg19492423	0.00300973	0.00086906	0.000728123	18700933	19	C19orf60;C19orf60	139	0.312639	1
cg18428006	0.000967318	0.000279332	0.00072871	177633449	5	HNRNPAB;HNRNPAB	139	0.312639	1
cg11093508	-0.000841829	0.000243126	0.000729797	27873795	8		139	0.312821	1
cg12338894	-0.000875141	0.000252702	0.000731715	93115712	15	LOC100144604	139	0.312951	1
cg05000466	-0.00142754	0.000412383	0.000731876	385895	19		139	0.312951	1
cg25087423	-0.00156355	0.000451854	0.000735302	118754535	11	CXCR5	139	0.312951	1
cg14503987	-0.00162791	0.000470478	0.000735763	102786530	14	ZNF839	139	0.312951	1
cg11620135	-0.00455011	0.0013152	0.000736971	79011140	17	BAIAP2;BAIAP2;BAIAP2;BAIAP2	139	0.312951	1
cg04990372	0.00204901	0.000592294	0.000737474	47895899	20	SNORD12B;C20orf199;MIR1259;C20orf199;SNORD12;ZNFX1;C20orf199	139	0.312951	1
cg06566384	-0.00157704	0.00045587	0.000737554	134316400	10		139	0.312951	1
cg25120459	-0.00127449	0.00036843	0.00073792	134957803	10		139	0.312951	1
cg19582200	-0.00222211	0.000642558	0.000740533	43602629	22	SCUBE1	139	0.312951	1
cg00026974	0.00047606	0.000137667	0.000740968	42298151	17	UBTF;UBTF;UBTF	139	0.312951	1
cg22851200	0.00168105	0.000486146	0.000741322	100465833	7	TRIP6	139	0.312951	1
cg04258189	-0.000833267	0.000240974	0.000741325	125071481	11	PKNOX2	139	0.312951	1
cg06465851	-0.00180154	0.000521009	0.000741613	68025060	2		138	0.312951	1
cg12121075	0.00129116	0.000373258	0.000741614	121615201	12	P2RX7	139	0.312951	1
cg12938135	-0.000126091	3.6468e-05	0.000742148	20356591	13	PSPC1;PSPC1	133	0.312951	1
cg16848873	0.00402779	0.00116503	0.000743017	46682308	17	LOC404266;LOC404266;HOXB6;HOXB6	139	0.312951	1
cg03817667	0.000109026	3.1469e-05	0.000743077	54609953	7	VSTM2A	139	0.312951	1
cg07724643	-0.00107129	0.000309888	0.000743566	157163711	1		139	0.312951	1
cg14158594	-0.000165998	4.80225e-05	0.000744445	95951129	7	SLC25A13;SLC25A13;SLC25A13	139	0.312951	1
cg09670616	-0.000231284	6.68982e-05	0.00074469	145277790	2	ZEB2;ZEB2;ZEB2;ZEB2;ZEB2	138	0.312951	1
cg01758575	-0.00104949	0.000303631	0.000744955	28943288	16	CD19;CD19	139	0.312951	1
cg23234179	-0.000863395	0.000249815	0.000745772	88420834	12	C12orf50	139	0.312951	1
cg25189608	-0.000727656	0.000210541	0.000745802	96117844	11	CCDC82	139	0.312951	1
cg07643930	0.000905559	0.000262032	0.000746366	2060265	16	ZNF598	139	0.312951	1
cg10336578	-0.00077586	0.00022451	0.000746646	190995429	1		139	0.312951	1
cg26308293	-0.00102802	0.000297504	0.000747406	125357655	2	CNTNAP5	139	0.312991	1
cg06872019	0.00171223	0.000495596	0.00074892	31588778	13		134	0.313034	1
cg15337035	0.000818607	0.000236967	0.000749869	64978493	15		139	0.313034	1
cg18565915	-0.00158189	0.000457945	0.000750386	42489574	22		139	0.313034	1
cg14525270	0.000841488	0.000243618	0.000750855	43766647	1	TIE1	137	0.313034	1
cg13918150	-0.000868364	0.0002514	0.000750902	43473460	1		139	0.313034	1
cg01910527	0.00121583	0.000352017	0.000751479	72245578	17	TTYH2;TTYH2	139	0.313034	1
cg21907107	0.000663318	0.000192127	0.000755031	76932062	5	OTP	136	0.313866	1
cg21127109	-0.000688211	0.000199348	0.000755527	170187876	6		139	0.313866	1
cg27261921	0.00133454	0.000386576	0.000755777	33361102	6	KIFC1	139	0.313866	1
cg07243241	0.000159578	4.62111e-05	0.000756657	35545205	1	ZMYM1	139	0.313866	1
cg11478051	-0.000975658	0.000282651	0.000756797	182026510	1	ZNF648	139	0.313866	1
cg04443233	-0.000643092	0.000186328	0.000757848	17822162	8	PCM1	139	0.313956	1
cg24751928	-0.000233285	6.75952e-05	0.000758341	55964459	20		139	0.313956	1
cg11811559	-0.00192105	0.000556744	0.000760134	96178999	14	TCL1A;TCL1A	139	0.314387	1
cg20975182	0.00141616	0.000410447	0.000760713	32207700	1	BAI2	139	0.314387	1
cg27603069	0.00108835	0.000315506	0.000762663	65123374	11	TIGD3	139	0.314918	1
cg24459561	0.00111512	0.000323387	0.000765939	17484696	19	PLVAP	139	0.315925	1
cg07752793	0.00166479	0.00048282	0.000766438	34852273	2		139	0.315925	1
cg22243996	0.000726194	0.000210681	0.000769516	26757644	6		139	0.316559	1
cg14284394	0.00148417	0.00043059	0.000769633	206947477	1		139	0.316559	1
cg06119051	0.000173213	5.02547e-05	0.000769984	86376306	8	CA2;CA2	139	0.316559	1
cg13935577	0.00306554	0.00088974	0.000773281	107974897	12	BTBD11;BTBD11	139	0.317602	1
cg21627466	-0.00105947	0.00030752	0.000773866	85405109	2	TCF7L1	139	0.317602	1
cg12741529	0.000564199	0.000163798	0.000775795	112723537	3	C3orf17;C3orf17;C3orf17	139	0.318118	1
cg09580882	-0.000203132	5.89584e-05	0.000777091	226890942	1	ITPKB	139	0.318373	1
cg21514612	0.00130678	0.000379113	0.000780421	13537318	4		139	0.319368	1
cg17378535	0.00133397	0.000387508	0.0007812	41400661	17		137	0.319368	1
cg19975933	0.000117867	3.42342e-05	0.000781547	74022477	11	P4HA3	137	0.319368	1
cg18296308	-0.000221222	6.42827e-05	0.000783921	2422154	11	TSSC4	139	0.319891	1
cg11816566	-0.00194527	0.000565271	0.000784179	21050526	1	SH2D5;SH2D5	139	0.319891	1
cg11480873	-7.76136e-05	2.25568e-05	0.000785462	205744417	1	RAB7L1;RAB7L1;RAB7L1;RAB7L1;RAB7L1;RAB7L1;RAB7L1	139	0.320059	1
cg10928348	0.00112472	0.000326789	0.000786599	71877113	7	CALN1;CALN1	139	0.320059	1
cg03968222	-0.000911323	0.000264902	0.000787021	71521677	4	IGJ	139	0.320059	1
cg00611675	0.000466656	0.000135653	0.000787454	128748464	8	MYC;MYC	139	0.320059	1
cg12514873	9.43607e-05	2.74315e-05	0.000787976	48100798	20		139	0.320059	1
cg27423216	0.00204071	0.000593225	0.000789332	5543269	12	NTF3	139	0.3203	1
cg21704502	0.00123693	0.000359663	0.000789924	117939670	11		137	0.3203	1
cg00914384	-0.00202194	0.000587982	0.000790897	5593580	2		139	0.32042	1
cg00099427	0.00173755	0.000505364	0.000792388	159870134	1	CCDC19	139	0.320537	1
cg25851313	0.00132748	0.000386103	0.000792542	16400665	1	FAM131C	139	0.320537	1
cg11932158	-0.00139439	0.000405629	0.00079403	155422129	3	PLCH1	139	0.320864	1
cg17760405	0.000274139	7.97613e-05	0.000795647	100915191	6		139	0.321243	1
cg11065518	-0.000144703	4.21183e-05	0.000799305	207630263	2	MDH1B;FASTKD2;FASTKD2;FASTKD2;FASTKD2;FASTKD2;FASTKD2	137	0.322079	1
cg11882607	-0.00108962	0.000317156	0.000799412	12858926	3	CAND2;CAND2	139	0.322079	1
cg26721700	0.000238112	6.93169e-05	0.000800698	35645598	19	FXYD5;FXYD5;FXYD5;FXYD5	139	0.322079	1
cg11380807	-0.00142108	0.000413698	0.00080085	109954718	2	SH3RF3	139	0.322079	1
cg07807026	-0.00131983	0.000384233	0.000801123	2041581	12		139	0.322079	1
cg16727519	0.00142527	0.000415053	0.000803855	226252141	1	LOC440926;H3F3A	139	0.322117	1
cg21737226	-0.00350878	0.00102184	0.000804344	53326668	8		139	0.322117	1
cg18864882	0.00112215	0.000326852	0.000805858	60371478	20	CDH4	139	0.322117	1
cg23013564	-0.0013444	0.000391592	0.000806021	114786887	13	RASA3	139	0.322117	1
cg16855845	-0.00170868	0.000497707	0.000806185	12991665	19	DNASE2	139	0.322117	1
cg09753657	0.00247214	0.000720112	0.000806459	159869927	1	CCDC19	139	0.322117	1
cg22729726	-0.00166074	0.000483787	0.000807025	3123854	1	PRDM16;PRDM16	136	0.322117	1
ch.13.1182684F	-0.00110839	0.000322927	0.000808284	80097234	13	NDFIP2;NDFIP2	139	0.322117	1
cg00891541	0.00235379	0.000685805	0.000808745	68481487	16	SMPD3	139	0.322117	1
cg15742858	-0.00100451	0.000292675	0.000808762	91730744	14		139	0.322117	1
cg02136849	-0.00162048	0.000472172	0.00080928	37533649	7		138	0.322117	1
cg06294976	0.0012522	0.000364869	0.000809394	14339871	18	LOC284233	139	0.322117	1
cg04890770	-8.99502e-05	2.62101e-05	0.00081129	22777991	12	ETNK1;ETNK1	139	0.3226	1
cg01902066	-0.000891977	0.000260014	0.000813278	50727242	16		139	0.322757	1
cg17037282	0.000288443	8.4084e-05	0.000813527	50678928	5	ISL1	139	0.322757	1
cg08710410	-0.00115666	0.000337249	0.000815468	134692509	10		139	0.322757	1
cg07830254	0.000980931	0.000286012	0.000815501	142637630	7	C7orf34	138	0.322757	1
cg08658787	0.00132221	0.000385559	0.000816498	113916646	12		138	0.322757	1
cg11244648	0.00164379	0.000479339	0.000816605	149495	12	FAM138D	139	0.322757	1
cg19863740	-0.000959074	0.000279682	0.000816959	44576869	22	PARVG;PARVG;PARVG;PARVG;PARVG;PARVG;PARVG	138	0.322757	1
cg02990330	0.00125281	0.000365346	0.000817147	43751504	1	C1orf210;C1orf210	139	0.322757	1
cg21904654	0.000792106	0.000231187	0.000824965	31831890	6	NEU1;SLC44A4	139	0.325573	1
cg16060369	-0.00130556	0.000381115	0.000826696	43698834	10	RASGEF1A	139	0.325985	1
cg21232023	-0.0015419	0.00045015	0.000827608	137820393	6		139	0.326072	1
cg21923770	-0.00190752	0.000556932	0.000828335	1183159	17	TUSC5;TUSC5	139	0.326087	1
cg24749265	0.00132465	0.000386839	0.000830429	41216090	6	TREML2P	139	0.326364	1
cg02263426	-0.000662782	0.000193555	0.000830536	14378524	18		139	0.326364	1
cg03467555	0.00191295	0.000558678	0.00083111	54404408	16		139	0.326364	1
cg06028975	0.00136771	0.000399502	0.000832586	87019301	16		139	0.326412	1
cg11235498	0.00022511	6.56944e-05	0.00083352	140771656	3	SPSB4	137	0.326412	1
cg22373472	0.000597355	0.000174522	0.000834604	6494929	19	MIR220B;TUBB4	139	0.326412	1
cg09409484	-0.00140081	0.000409272	0.000834973	45770648	1	LOC400752	139	0.326412	1
cg27291602	0.00111307	0.000325171	0.000835843	644977	10	DIP2C	139	0.326412	1
cg05165665	0.000843325	0.00024642	0.000836042	93408116	14	ITPK1;ITPK1;ITPK1	139	0.326412	1
cg20412955	0.000998367	0.000291725	0.000836066	230937455	1	CAPN9;CAPN9	139	0.326412	1
cg26343183	-0.0013387	0.000391245	0.000837897	153008721	5	GRIA1;GRIA1	139	0.326816	1
cg11958962	0.00178868	0.000522803	0.000838783	120354655	1	REG4;REG4;REG4	139	0.326816	1
cg07864883	0.000558203	0.000163176	0.000840127	42743077	3	HHATL;HHATL	138	0.326816	1
cg25421569	-0.00252912	0.000739342	0.000840364	1730300	19		139	0.326816	1
cg27491557	-0.00116339	0.000340122	0.000841076	3165885	6		139	0.326816	1
cg04122161	-0.00176801	0.000516978	0.00084283	169852241	1	SCYL3;SCYL3	139	0.326816	1
cg23390397	-4.10073e-05	1.19911e-05	0.000843054	109777103	6	MICAL1;MICAL1;MICAL1;MICAL1	139	0.326816	1
cg19816445	0.00013253	3.87557e-05	0.000843608	50682500	22	TUBGCP6	138	0.326816	1
cg13079123	0.00133017	0.000388987	0.000843734	67331913	15		139	0.326816	1
cg01868869	-0.000978163	0.000286072	0.000844547	50866735	14		139	0.326816	1
cg11597043	-0.00151484	0.000443035	0.000844704	15751612	19	CYP4F3	139	0.326816	1
cg10009657	0.000639612	0.000187107	0.000846992	4153419	19	CREB3L3	139	0.327087	1
cg20675703	0.00064483	0.000188469	0.000848237	156885671	6		139	0.327087	1
cg08917092	-0.00069568	0.000203535	0.000848273	16566261	7		139	0.327087	1
cg18645035	-0.000526988	0.000154184	0.000848434	97559808	1	DPYD	136	0.327087	1
cg10807309	-0.00240858	0.000704723	0.000848862	31761062	6	VARS	139	0.327087	1
cg14302308	-0.00137936	0.000403694	0.000851548	38694110	9		139	0.327854	1
cg18916055	0.00150833	0.000441502	0.00085289	74562048	17	ST6GALNAC2	139	0.328104	1
cg24806675	-0.000104308	3.05389e-05	0.000855165	75062442	2	HK2	137	0.328578	1
cg03215599	-0.00119869	0.000350974	0.00085591	1598921	6		139	0.328578	1
cg07697348	-0.000120108	3.51691e-05	0.000856359	125384179	8	TMEM65	139	0.328578	1
cg08682866	-0.000453816	0.00013289	0.000856904	13818946	17		139	0.328578	1
cg12795893	0.00146929	0.000430398	0.000860325	57038757	12	ATP5B;SNORD59B	138	0.328911	1
cg13321166	0.00139306	0.000408098	0.000861011	59824038	11	MS4A3;MS4A3;MS4A3	139	0.328911	1
cg15257565	0.00228832	0.000670107	0.00086108	42644887	10		139	0.328911	1
cg10581837	-0.00129887	0.000380507	0.000861092	76334707	13	LMO7;LMO7	139	0.328911	1
cg07757885	0.00172749	0.000506107	0.000861775	50219072	5		139	0.328911	1
cg23516949	-0.000356058	0.000104317	0.000861945	44092937	15	SERINC4;C15orf63	139	0.328911	1
cg00470766	0.000381144	0.000111665	0.000863699	42984236	12	PRICKLE1	139	0.329314	1
cg16246747	-0.0021562	0.000631985	0.000866129	111491205	2	ACOXL;ACOXL;ACOXL	139	0.329975	1
cg01252023	-0.00147778	0.000433171	0.000866857	67207574	11	CORO1B;CORO1B	138	0.329986	1
cg14859464	0.000214479	6.28505e-05	0.000867808	58874723	11	FAM111B;FAM111B;FAM111B;FAM111B;FAM111B;FAM111B	139	0.330083	1
cg26764358	-0.00198688	0.000582613	0.00087048	69580970	7	AUTS2;AUTS2;AUTS2	139	0.330553	1
cg01291875	-0.00121434	0.000356094	0.000870839	12670423	19		139	0.330553	1
cg11036041	0.00146268	0.000428982	0.000872371	41365307	4	LIMCH1;LIMCH1;LIMCH1	139	0.330553	1
cg02484343	-0.00113215	0.000332067	0.000873079	2284734	16	E4F1	139	0.330553	1
cg21378403	-0.00176905	0.000518941	0.000874393	102777924	10	PDZD7	139	0.330553	1
cg08447520	-0.00174763	0.000512693	0.000875053	113513026	12	DTX1	139	0.330553	1
cg22065498	0.000938404	0.000275303	0.000875355	51871891	19	CLDND2;CLDND2	139	0.330553	1
cg24621258	-0.00114678	0.000336455	0.000875942	133156545	12	FBRSL1	139	0.330553	1
cg18007641	-0.00145058	0.000425586	0.000875948	74641828	4		139	0.330553	1
cg22953267	-0.00120603	0.00035384	0.000876036	30541653	6	ABCF1;ABCF1	139	0.330553	1
cg08149193	0.000265581	7.79494e-05	0.00087986	44333067	11	ALX4	139	0.331731	1
cg01882033	-0.00126278	0.000370677	0.000881066	17051298	1		139	0.331857	1
cg07568751	-0.000196372	5.7646e-05	0.000881597	124069168	12	TMED2;TMED2	139	0.331857	1
cg15209604	0.00105979	0.000311131	0.000882365	46018431	7		139	0.331882	1
cg20405742	0.0018038	0.00052965	0.000884134	16933816	6		137	0.33195	1
cg07810884	-0.00124603	0.000365893	0.000884733	16178099	19	TPM4	139	0.33195	1
cg26671281	-0.00115895	0.000340345	0.000885424	2828214	11	KCNQ1;KCNQ1	137	0.33195	1
cg12729838	-0.000708362	0.000208042	0.000886383	27469186	8	CLU;CLU;CLU;CLU	139	0.33195	1
cg14453012	-0.000397314	0.000116695	0.000886856	1084935	10	C10orf110;C10orf110;C10orf110;C10orf110	139	0.33195	1
cg01032650	0.00181424	0.000532914	0.000887901	3654766	20	ADAM33;ADAM33	139	0.33195	1
cg08299745	0.000375661	0.000110347	0.000887989	82440283	11		139	0.33195	1
cg10124807	-0.00146223	0.00042954	0.000888498	149231118	1		139	0.33195	1
cg14094409	0.00139066	0.000408559	0.00088959	122712093	12	DIABLO;DIABLO;DIABLO;DIABLO	139	0.33195	1
cg23376071	0.00132968	0.000390662	0.000890033	33087989	6	HLA-DPB2	139	0.33195	1
cg27122965	0.00155253	0.000456146	0.00089027	70882053	11	SHANK2	139	0.33195	1
cg08415592	-0.00167398	0.000491891	0.000891586	36648973	22	APOL1;APOL1;APOL1;APOL1	137	0.332178	1
cg09725915	-9.25726e-05	2.72176e-05	0.00089743	70369583	2		139	0.334093	1
cg15287850	-0.00136294	0.000400794	0.000899242	186739599	3	ST6GAL1;ST6GAL1;ST6GAL1	139	0.334504	1
cg22964469	-0.00108585	0.000319336	0.000900037	121337508	11	SORL1	139	0.334536	1
cg17791651	0.00109062	0.000320785	0.00090154	38513489	1	POU3F1	137	0.334741	1
cg23894058	-0.00147687	0.000434414	0.000902004	51537828	19	KLK12;KLK12;KLK12	139	0.334741	1
cg13341907	-0.00136845	0.000402556	0.000902843	7402671	17	POLR2A	139	0.334764	1
cg22085335	0.000227567	6.69474e-05	0.000903481	11052081	2	KCNF1;KCNF1	139	0.334764	1
cg17274064	-0.00184597	0.000543146	0.000905112	40033892	21	ERG;ERG	139	0.335064	1
cg11382055	0.000582993	0.000171557	0.000906339	233749410	1	KCNK1	137	0.335064	1
cg10634669	-0.000513889	0.000151223	0.000906418	112558638	5	MCC;MCC	139	0.335064	1
cg13445854	-0.00102428	0.000301496	0.000909116	133399398	9		139	0.335799	1
cg10321723	-0.000841707	0.000247789	0.000910526	145727762	1	PDZK1	138	0.336057	1
cg07022640	-0.00144486	0.000425458	0.000913121	132152916	2		139	0.336495	1
cg23176340	0.00121665	0.00035828	0.000913733	89154196	15	MIR7-2	139	0.336495	1
cg05210480	-0.00066297	0.000195252	0.00091487	24539647	7		137	0.336495	1
cg16656895	0.00063304	0.000186441	0.000915059	119305317	10	EMX2;EMX2;EMX2OS	137	0.336495	1
cg20675557	-0.00131127	0.000386204	0.000915396	47553215	19	TMEM160	139	0.336495	1
cg05531689	0.00129589	0.000381696	0.000915983	26729139	2	OTOF	139	0.336495	1
cg17802633	0.0021943	0.000646466	0.000918385	68871468	2	PROKR1	139	0.337116	1
cg26790372	-0.000138595	4.08397e-05	0.000920463	5542879	18	EPB41L3	125	0.337616	1
cg27664674	-0.00111377	0.000328241	0.000921948	63654609	15	CA12;CA12	139	0.337818	1
cg15560801	-0.00109224	0.000321941	0.000923396	46918254	1		135	0.337818	1
cg22460123	-0.0014174	0.000417792	0.000923625	52638294	12	KRT7	138	0.337818	1
cg05347794	0.00144036	0.00042457	0.000923871	89866110	14	FOXN3;FOXN3	139	0.337818	1
cg15108553	-0.00109031	0.000321472	0.000926621	149530133	3	RNF13;RNF13	139	0.338381	1
cg01829672	-0.00156007	0.000459984	0.000926841	157282617	5	CLINT1	139	0.338381	1
cg02359712	-0.00249885	0.000736835	0.000927577	77280597	5		137	0.338388	1
cg03997145	0.00198312	0.000584878	0.000929656	104619961	7		139	0.338885	1
cg11227141	0.00103007	0.000303935	0.000934521	2003650	1	PRKCZ;PRKCZ	139	0.340396	1
cg11872651	-9.94133e-05	2.93366e-05	0.000935699	59940447	17	BRIP1	139	0.340563	1
cg02025737	0.00197194	0.000581997	0.000937249	33384751	15		139	0.340677	1
cg00924575	-0.000796302	0.000235036	0.000937942	76474673	5		139	0.340677	1
cg04946709	0.00225373	0.000665225	0.000938174	59789030	16	LOC644649	139	0.340677	1
cg17473673	-0.00112133	0.000331004	0.000939007	15590570	19	PGLYRP2	139	0.340718	1
cg23374992	-0.00138658	0.000409355	0.00094037	136872067	2	CXCR4;CXCR4;CXCR4	139	0.340761	1
cg16852767	-0.000733939	0.000216682	0.000940568	82868931	11	PCF11	139	0.340761	1
cg03657031	0.000452719	0.00013369	0.000943195	54385215	19	PRKCG	138	0.34143	1
cg24129914	-5.92625e-05	1.75016e-05	0.00094386	51869804	19	ETFB	139	0.34143	1
cg26105062	-4.42182e-05	1.30611e-05	0.000945816	18128745	17	LLGL1	139	0.341547	1
cg19377234	0.00102899	0.000303949	0.000946161	125482197	3		139	0.341547	1
cg06478823	-0.00353988	0.00104572	0.000947045	20774873	16	ACSM3;ACSM3	139	0.341547	1
cg07060794	-0.00169483	0.000500672	0.000947071	23387365	7	IGF2BP3	139	0.341547	1
cg23598089	0.0014766	0.00043631	0.000949663	203652079	1	ATP2B4;ATP2B4	139	0.342178	1
cg11383291	-0.00185683	0.00054871	0.000950589	124597938	3	ITGB5	139	0.342178	1
cg16463880	0.00200919	0.000593763	0.00095111	31867707	6	ZBTB12	138	0.342178	1
cg07034276	0.000774519	0.000228903	0.000951763	50366542	12	AQP6	139	0.342178	1
cg18304448	-0.000919767	0.000271858	0.000952884	183062004	4	MGC45800	139	0.342178	1
cg00873811	-0.00158919	0.000469661	0.000953585	56654264	16		139	0.342178	1
cg04330371	0.0011106	0.00032831	0.000954437	96875656	15	NR2F2;NR2F2;NR2F2;MIR1469;NR2F2	139	0.342178	1
cg14972755	-0.000193967	5.73427e-05	0.000955025	10979956	7	NDUFA4	139	0.342178	1
cg26442740	-0.00146034	0.000431735	0.000955337	55613318	12	OR10A7	139	0.342178	1
cg11244402	0.00280442	0.000829263	0.000957497	41237992	13	FOXO1	139	0.342646	1
cg24379332	-0.00130955	0.000387254	0.000958092	10627706	19	S1PR5;S1PR5	139	0.342646	1
cg04307457	-0.00139386	0.000412255	0.000959906	138786186	7	ZC3HAV1;ZC3HAV1	139	0.343035	1
cg21901160	-0.000597473	0.000176746	0.000962051	48046005	13		139	0.343542	1
cg23570391	-0.000229684	6.79548e-05	0.000963483	160210882	6	MRPL18;TCP1;TCP1	139	0.343794	1
cg26443127	-0.00111324	0.000329463	0.000966728	31987230	10		138	0.343958	1
cg08119434	-0.000917766	0.000271625	0.000967203	205036349	2		139	0.343958	1
cg10250651	0.000137564	4.07062e-05	0.000967212	39644019	14	PNN	139	0.343958	1
cg18803850	0.00126282	0.000373766	0.000967747	112395043	12	TMEM116	139	0.343958	1
cg24755459	0.00134011	0.000396654	0.000968007	101908865	14		138	0.343958	1
cg02980249	-0.00155097	0.000459078	0.000968307	31760762	6	VARS	138	0.343958	1
cg00124133	-0.000557807	0.000165142	0.000970626	89476436	15		139	0.344523	1
cg25397111	0.00166471	0.000493006	0.000974142	2592953	17	KIAA0664	139	0.345352	1
cg24269657	0.0011646	0.000344934	0.00097529	113759771	13	F7;F7	137	0.345352	1
cg25994622	0.00284034	0.000841303	0.000975895	15582775	19	PGLYRP2	139	0.345352	1
cg23663318	-0.00102343	0.000303142	0.000975974	89448407	1	RBMXL1;CCBL2;CCBL2;RBMXL1	139	0.345352	1
cg27259323	-0.00100129	0.0002966	0.000976615	14600134	19	LOC100130932;GIPC1;GIPC1;GIPC1;GIPC1;GIPC1;LOC100130932;GIPC1	139	0.345352	1
cg12161228	0.00012229	3.62229e-05	0.000978228	89224506	11	NOX4;NOX4;NOX4;NOX4;NOX4;NOX4	132	0.3456	1
cg03737367	0.00129438	0.000383495	0.000978777	50005045	19	MIR150	139	0.3456	1
cg18515587	-0.000641969	0.000190251	0.00098175	151344806	1	SELENBP1	139	0.345858	1
cg09462763	-0.00109151	0.000323499	0.00098259	1237694	2	SNTG2	139	0.345858	1
cg25403152	-0.000244613	7.25007e-05	0.000982999	60031829	8	TOX	139	0.345858	1
cg27567561	0.00205231	0.000608302	0.000983324	107974733	12	BTBD11;BTBD11	139	0.345858	1
cg24267283	6.43408e-05	1.90708e-05	0.000983505	181414021	3	SOX2OT	139	0.345858	1
cg26649251	7.78324e-05	2.30663e-05	0.000983899	44598564	19	ZNF224;ZNF224	136	0.345858	1
cg21699035	-0.000122938	3.64395e-05	0.000985721	111926911	6	TRAF3IP2;TRAF3IP2;TRAF3IP2	139	0.346241	1
cg05714155	-0.000848792	0.000251671	0.000987319	172974735	2		139	0.346545	1
cg00155504	-0.000352306	0.00010443	0.000988272	11160113	1	EXOSC10;EXOSC10	139	0.346623	1
cg06525670	0.00108951	0.000323163	0.000991389	30528708	13		139	0.347458	1
cg05840741	0.00206132	0.000611326	0.000993953	94300503	11	PIWIL4;PIWIL4	139	0.348098	1
cg03134051	0.00122079	0.000362274	0.000996595	119059372	8	EXT1	139	0.348323	1
cg06107137	0.00176425	0.000523563	0.000996984	3235465	10		139	0.348323	1
cg19257274	0.00114536	0.000339912	0.000997408	207990250	1	LOC148696	138	0.348323	1
cg09190408	0.00146478	0.000434714	0.00099754	67170610	11	PPP1CA;PPP1CA;TBC1D10C;PPP1CA	137	0.348323	1
cg01362541	-0.00150074	0.000445437	0.000998787	55838142	20	BMP7	139	0.348501	1
cg00604410	-0.00174157	0.000517008	0.00100077	67417899	15	SMAD3;SMAD3	139	0.34859	1
cg26732421	-0.00155536	0.000461739	0.00100102	1341680	16		139	0.34859	1
cg00063357	0.000659744	0.000195866	0.00100147	158117227	4		139	0.34859	1
cg02891686	-0.00168082	0.000499031	0.00100209	24801425	4	SOD3	137	0.34859	1
cg03704667	0.000915897	0.000271955	0.00100319	69152610	16	CHTF8;CHTF8;CHTF8;HAS3;CHTF8	139	0.34859	1
cg27309858	-0.00080558	0.000239214	0.0010039	42681680	19		139	0.34859	1
cg06671087	-0.001685	0.000500387	0.00100463	37033489	9	PAX5	139	0.34859	1
cg13423770	-0.001009	0.000299652	0.00100511	156338775	1	RHBG;RHBG	139	0.34859	1
cg08034535	-0.000235397	6.99114e-05	0.00100568	140375469	4	RAB33B	139	0.34859	1
cg14329059	0.00117596	0.000349399	0.00101047	58940964	11	DTX4	139	0.349603	1
cg09943102	-0.00203862	0.000605759	0.00101132	73157788	7		137	0.349603	1
cg10396609	-0.000174644	5.18946e-05	0.00101148	89378025	4	HERC5	138	0.349603	1
cg04738552	0.00102115	0.000303077	0.00101157	6502763	19	TUBB4	139	0.349603	1
cg16982291	0.000540292	0.000160537	0.00101301	190715638	2	PMS1;PMS1;PMS1	139	0.349603	1
cg03601952	0.000161315	4.79212e-05	0.00101495	15489968	16	MPV17L;MPV17L	139	0.349603	1
cg11387340	-0.00171101	0.000508592	0.00101534	166970727	6	RPS6KA2;RPS6KA2	138	0.349603	1
cg14122138	0.000488413	0.000145186	0.00101584	36719737	17	SRCIN1	139	0.349603	1
cg21325822	-0.00117148	0.000348267	0.00101695	154497591	3		139	0.349603	1
cg17840719	0.000839624	0.000249516	0.00101695	178368253	5	ZNF454;ZNF454	139	0.349603	1
cg00902847	0.00045398	0.000134966	0.00101718	192445514	3	FGF12	139	0.349603	1
cg00791024	0.000165654	4.92414e-05	0.00101776	97491152	15		135	0.349603	1
cg22081355	0.000101097	3.00589e-05	0.0010184	17186472	19	HAUS8;MYO9B;MYO9B;HAUS8	139	0.349603	1
cg14287112	8.36706e-05	2.48757e-05	0.00101971	133562485	6	EYA4;EYA4;EYA4	139	0.349603	1
cg04425920	0.000515371	0.000152946	0.00102006	50604518	10		139	0.349603	1
cg01592387	-0.000789869	0.000234847	0.00102043	7774382	4	AFAP1;AFAP1;LOC84740	139	0.349603	1
cg26924321	-0.000251175	7.46739e-05	0.0010216	843766	5	ZDHHC11	139	0.349751	1
cg06817669	-0.00147076	0.000437563	0.00102539	77518882	15	C15orf5;SGK269	139	0.350758	1
cg09856295	0.001762	0.000524241	0.00102603	42500843	15	VPS39	136	0.350758	1
cg18148620	-0.000734234	0.000218517	0.00102936	68953689	12		139	0.351643	1
cg23622047	0.00208639	0.000621107	0.00103257	173701464	2	RAPGEF4;RAPGEF4	139	0.352486	1
cg24377150	-0.000798619	0.000237803	0.0010354	2179933	1	SKI	138	0.353142	1
cg10761558	0.0016807	0.000500522	0.00103684	54842205	1	SSBP3;SSBP3;SSBP3	139	0.353142	1
cg22549383	0.00124411	0.000370517	0.00103728	73440252	2	SMYD5	139	0.353142	1
cg07176842	-0.00232155	0.000691433	0.00103788	43972223	14		139	0.353142	1
cg20841377	-0.000128444	3.82487e-05	0.00103823	151937227	4	LRBA	139	0.353142	1
cg00707130	-0.000859961	0.000256164	0.0010397	40440570	19	FCGBP	139	0.353171	1
cg06933796	0.00145922	0.000434688	0.00104017	23925874	1		139	0.353171	1
cg05536156	0.000636617	0.000189649	0.00104056	44263842	7	CAMK2B;CAMK2B;CAMK2B;CAMK2B;CAMK2B;CAMK2B;CAMK2B;CAMK2B	139	0.353171	1
cg11581865	0.00211837	0.000631129	0.00104175	120078840	11		139	0.353188	1
cg21743182	-0.00137438	0.000409501	0.00104257	90339132	7	CDK14	139	0.353188	1
cg26853265	0.00211849	0.000631264	0.00104356	15582853	19	PGLYRP2	139	0.353188	1
cg07206293	-0.00113618	0.000338559	0.00104359	11768057	1	C1orf187	139	0.353188	1
cg13327336	-0.00106866	0.000318466	0.0010446	50403312	3	CACNA2D2;CACNA2D2	139	0.353277	1
cg24068053	0.000968594	0.000288688	0.0010463	26924550	6	C6orf41;GUSBL1	139	0.353411	1
cg16404898	-0.0013873	0.000413507	0.00104699	161111187	5	GABRA6	138	0.353411	1
cg07408456	-0.00139882	0.000416978	0.00104806	15590532	19	PGLYRP2	139	0.353411	1
cg21902772	-0.000798204	0.000237944	0.00104833	25468324	3	RARB	139	0.353411	1
cg14556677	-0.000735663	0.000219313	0.00104894	127054428	9	NEK6;NEK6;NEK6;NEK6;NEK6;NEK6;NEK6	139	0.353411	1
cg01240931	0.00112542	0.000335522	0.00104949	112074043	5	APC;APC;APC	139	0.353411	1
cg16349093	0.00190739	0.000568845	0.00105348	90485840	5		139	0.353778	1
cg24697097	0.0059513	0.00177519	0.00105567	131912837	10		139	0.353778	1
cg01807748	-0.00111782	0.00033349	0.00105779	94534645	1	ABCA4	139	0.353778	1
cg06084312	0.000795417	0.000237264	0.00105793	243139525	1		139	0.353778	1
cg13307058	0.00106808	0.000318667	0.00105831	134497542	6	SGK1;SGK1;SGK1	139	0.353778	1
cg27024127	0.0104936	0.0031309	0.00105862	27522576	8	SCARA3;SCARA3	139	0.353778	1
cg03679544	0.0027511	0.000820856	0.00105907	155537972	6	TIAM2;TIAM2	139	0.353778	1
cg14721981	-0.00190741	0.00056917	0.0010601	21381070	20		139	0.353778	1
cg02380135	0.00288417	0.000860675	0.00106066	149866270	2	KIF5C	139	0.353778	1
cg16731157	-0.000612449	0.00018273	0.00106071	24830054	1	RCAN3	139	0.353778	1
cg27614723	-0.00159123	0.000474856	0.00106097	92399897	15	SLCO3A1;SLCO3A1	139	0.353778	1
cg07004386	-0.00260662	0.000777876	0.00106105	70040391	14		139	0.353778	1
cg16718678	-5.32807e-05	1.59017e-05	0.00106213	64490633	11	NRXN2;NRXN2;NRXN2;NRXN2	139	0.353778	1
cg24113266	-0.000321517	9.59621e-05	0.00106277	98122011	7		134	0.353778	1
cg25344142	0.00140724	0.000420067	0.00106419	230882603	1	CAPN9;CAPN9	139	0.353778	1
cg10330950	-0.0017921	0.000534968	0.00106462	119589844	2		139	0.353778	1
cg06992285	0.00014419	4.30455e-05	0.00106538	99952047	8		139	0.353778	1
cg07673023	0.000155098	4.63041e-05	0.00106594	27434729	2	C2orf28;SLC5A6;C2orf28;SLC5A6;C2orf28	139	0.353778	1
cg03803541	0.000413401	0.000123091	0.00106614	46681401	17	LOC404266;LOC404266;HOXB6	136	0.353778	1
cg22283643	-0.00107586	0.000321211	0.00106658	1183083	17	TUSC5;TUSC5	139	0.353778	1
cg07553761	0.00058124	0.00017354	0.00106682	160167977	3	TRIM59	139	0.353778	1
cg17061862	0.0024398	0.000728546	0.0010684	9590431	11		139	0.353778	1
cg18449739	-0.00153416	0.000458138	0.001069	113495701	12	DTX1;DTX1	139	0.353778	1
cg13199429	0.00307544	0.000918412	0.00106914	63670711	14	RHOJ	139	0.353778	1
cg03382304	-0.000191252	5.71137e-05	0.00106928	27012176	21	JAM2	138	0.353778	1
cg17445845	-0.00189457	0.000565615	0.00107036	50280871	15	ATP8B4	139	0.353887	1
cg19406113	0.00172512	0.000515282	0.00107173	170558063	6		139	0.354091	1
cg25050723	0.00112832	0.000337047	0.00107259	1777552	11	HCCA2;CTSD	139	0.354129	1
cg24027996	-0.00087724	0.00026199	0.00107458	111834727	12		138	0.354343	1
cg14210287	-0.000403223	0.000120432	0.00107539	161695659	1	FCRLB	138	0.354343	1
cg12452909	0.000622549	0.00018594	0.00107549	38514858	3	ACVR2B	139	0.354343	1
cg20326647	-0.000273429	8.17062e-05	0.00107684	144820709	8		139	0.354542	1
cg07254054	7.88965e-05	2.3578e-05	0.0010779	96533258	3	EPHA6	138	0.354549	1
cg22286382	0.00160103	0.000478508	0.00107897	25875233	6	SLC17A3;SLC17A3	139	0.354549	1
cg26020513	-0.00197306	0.000589703	0.00107911	11568356	8	GATA4	139	0.354549	1
cg11783834	-0.00146654	0.000438417	0.00108186	27469331	8	CLU;CLU;CLU	139	0.355135	1
cg07583490	-0.00189844	0.000567556	0.0010824	15375374	19	BRD4;BRD4	138	0.355135	1
cg15935121	0.00101358	0.00030307	0.00108434	2230601	1	SKI	138	0.355367	1
cg24694326	0.000249514	7.46094e-05	0.00108478	151162561	1	VPS72	139	0.355367	1
cg11560348	-0.00205249	0.000613798	0.00108602	144517642	8		139	0.355367	1
cg08263941	-0.00131687	0.000393812	0.00108611	136401170	7		139	0.355367	1
cg14716990	0.000238041	7.11998e-05	0.00108831	129533731	10		135	0.355529	1
cg12273319	0.00279091	0.000834832	0.00108907	50861262	19		139	0.355529	1
cg08364334	-0.00123596	0.000369724	0.00108961	154601692	4		137	0.355529	1
cg06671996	-0.000830794	0.00024843	0.00108962	102221867	10	WNT8B	139	0.355529	1
cg25451303	-0.000345561	0.000103346	0.00109125	30720025	19		139	0.355764	1
cg22984586	-0.00710097	0.00212466	0.00109233	46411541	3	CCR5;CCR5	139	0.355764	1
cg03393966	-0.000145112	4.34206e-05	0.00109287	18548015	19	ISYNA1;ISYNA1;ISYNA1	139	0.355764	1
cg22161736	-0.00122969	0.000367964	0.00109334	28114603	4		139	0.355764	1
cg22122329	-0.00110515	0.000330742	0.00109499	113506845	13	ATP11A;ATP11A	139	0.355819	1
cg13555278	0.00125451	0.000375475	0.00109606	26348484	1	EXTL1;EXTL1	138	0.355819	1
cg07802625	0.0011844	0.000354541	0.00109778	32281665	1	SPOCD1	139	0.355819	1
cg14905320	0.00127582	0.000381927	0.00109846	79339096	4	FRAS1;FRAS1	139	0.355819	1
cg07163991	-0.000218491	6.54079e-05	0.00109862	128381835	2	MYO7B	138	0.355819	1
cg09395540	-0.000648452	0.000194022	0.00109921	31778719	6	HSPA1L	139	0.355819	1
cg12709692	0.00149975	0.000449045	0.00110069	44425078	4	KCTD8	136	0.355819	1
cg11976222	0.00062959	0.000188327	0.0011007	79374340	17	BAHCC1	139	0.355819	1
cg00095326	0.00169678	0.000508075	0.00110153	228940949	1		139	0.355819	1
cg16844333	-0.00231284	0.00069255	0.00110163	89167457	10		139	0.355819	1
cg20125920	0.00158923	0.000475881	0.00110179	21804624	10	C10orf140	136	0.355819	1
cg20680726	0.00108241	0.000324189	0.00110453	12254723	1	TNFRSF1B	139	0.356174	1
cg09443347	-0.00109766	0.000328796	0.0011059	88178374	12		139	0.356174	1
cg23434193	-0.0002049	6.13775e-05	0.0011062	74884752	8	TCEB1	138	0.356174	1
cg03290748	0.00195436	0.000585443	0.00110655	68370885	15	PIAS1	139	0.356174	1
cg15812469	0.00064992	0.000194717	0.00110834	25041320	8	DOCK5	139	0.356174	1
cg18200340	0.00074776	0.000224048	0.00110934	130544894	6	SAMD3	138	0.356174	1
cg14506192	0.00172758	0.000517643	0.00110971	122711988	12	DIABLO;DIABLO;DIABLO;DIABLO;DIABLO;DIABLO	139	0.356174	1
cg06517794	0.00210749	0.000631372	0.00110994	78180274	1	USP33;USP33;USP33	138	0.356174	1
cg04949429	-0.00139397	0.000417689	0.00110996	126290192	10	LHPP;LHPP	139	0.356174	1
cg09612202	0.00178114	0.000533723	0.00111042	1476661	1	C1orf70	139	0.356174	1
cg03900446	0.000827264	0.000247939	0.00111279	64211723	4		139	0.356529	1
cg21124497	0.000207247	6.21152e-05	0.00111304	32859377	3	TRIM71	139	0.356529	1
cg18771357	0.000118688	3.55659e-05	0.0011153	107186870	13	EFNB2	139	0.35701	1
cg10195787	-0.000257769	7.72771e-05	0.00111614	71453672	2	PAIP2B	137	0.357038	1
cg17830682	0.0018382	0.000551116	0.00111704	202182642	1	LGR6;LGR6;LGR6	139	0.357084	1
cg15562220	0.000824535	0.000247276	0.00112051	25652395	6	SCGN	139	0.357952	1
cg19694465	-0.00229924	0.000689583	0.00112134	6267579	1	RNF207	139	0.357974	1
cg07559253	-9.88634e-05	2.96483e-05	0.00112251	2722841	16		139	0.358107	1
cg14637317	-0.000361657	0.000108508	0.00112596	39077763	22	TOMM22	139	0.358964	1
cg10417218	-0.00100058	0.000300287	0.00112935	56677791	16	MT1DP;MT1DP	137	0.359802	1
cg03669590	-0.00072194	0.00021669	0.00113089	113592619	12	CCDC42B	139	0.360051	1
cg00746487	-0.0014741	0.000442512	0.00113264	99293520	13		136	0.360303	1
cg06309063	0.000163239	4.90077e-05	0.00113381	49575081	20	MOCS3;DPM1	139	0.360303	1
cg09648233	-7.92562e-05	2.37946e-05	0.00113397	102105753	7	ALKBH4;LRWD1	139	0.360303	1
cg06815826	0.00157838	0.000473901	0.00113483	43725202	21		139	0.360334	1
cg04726250	0.00106964	0.000320991	0.00113795	102230231	14	PPP2R5C;PPP2R5C	139	0.361083	1
cg20229734	0.000863197	0.000259271	0.00113972	10680316	11	MRVI1;MRVI1;MRVI1	139	0.361401	1
cg17987968	-0.00153393	0.000460808	0.00114175	152869882	5	GRIA1;GRIA1	139	0.361804	1
cg07700837	0.00063296	0.000190212	0.00114598	196367487	3	LRRC33	139	0.362546	1
ch.4.1528651F	-0.000554791	0.000166744	0.00114769	79200030	4	FRAS1;FRAS1	139	0.362546	1
cg21394039	-0.00125991	0.000378692	0.00114846	77116310	18	ATP9B	139	0.362546	1
cg04836028	0.000769442	0.000231285	0.00114916	31554263	6	LST1;LST1;LST1;LST1;LST1;LST1;LST1;LST1	139	0.362546	1
cg21477075	-0.00182729	0.000549264	0.00114924	168433436	6	KIF25;KIF25	139	0.362546	1
cg10734734	-5.78034e-05	1.73751e-05	0.00114924	58859021	19	A1BG	139	0.362546	1
cg03900104	-0.000135472	4.07263e-05	0.00115069	45909124	19	CD3EAP;PPP1R13L;PPP1R13L	139	0.362546	1
cg19094872	-0.00123946	0.000372615	0.00115082	242065898	2	PASK	139	0.362546	1
cg18274325	-0.000329778	9.91106e-05	0.00115172	110651775	4	PLA2G12A	139	0.362546	1
cg19483007	0.00174674	0.000525157	0.00115176	149327651	3	WWTR1;WWTR1;WWTR1	139	0.362546	1
cg25936770	-0.000766673	0.000230542	0.00115407	122321411	7	CADPS2;CADPS2;CADPS2	136	0.363032	1
cg20094610	0.000122533	3.68517e-05	0.00115594	47421775	11		139	0.363267	1
cg06727412	-0.000227592	6.84502e-05	0.00115636	27895418	17	ABHD15;TP53I13	138	0.363267	1
cg16260610	0.00129499	0.000389579	0.00115957	30152322	6	TRIM26	139	0.363912	1
cg25277397	0.000319095	9.59622e-05	0.00115995	20208604	1	OTUD3	139	0.363912	1
cg12513352	0.00147716	0.000444463	0.00116186	11204958	10	CUGBP2;CUGBP2	139	0.364269	1
cg07383535	0.00157129	0.000472867	0.00116411	157078082	5	SOX30;SOX30	139	0.364341	1
cg05225431	-0.000771593	0.000232244	0.00116626	54604207	5	SKIV2L2;DHX29	139	0.364341	1
cg26263401	-0.000997595	0.000300297	0.00116746	78511140	1	GIPC2	135	0.364341	1
cg23630124	-0.00169666	0.000510751	0.00116799	69846883	10		137	0.364341	1
cg06774651	0.000954494	0.000287343	0.00116836	122609968	10	WDR11	139	0.364341	1
cg24538625	-0.0014092	0.000424247	0.00116886	51579523	11		138	0.364341	1
cg10461264	0.000215552	6.48982e-05	0.00116989	125131065	12		139	0.364341	1
cg17436295	0.00104107	0.000313457	0.00117042	848609	1		139	0.364341	1
cg14356799	-0.00225529	0.000679092	0.00117128	33044345	6	HLA-DPB1	139	0.364341	1
cg00290758	-0.00108167	0.000325705	0.00117139	121171859	10	GRK5	138	0.364341	1
cg05031195	-6.15894e-05	1.85423e-05	0.00117156	45128775	7	NACAD	139	0.364341	1
cg08394510	-0.000869981	0.000261978	0.00117211	47143683	19		139	0.364341	1
cg07193389	-0.00130838	0.000394009	0.00117262	17290861	22	XKR3	139	0.364341	1
cg13367406	-0.00134716	0.000405696	0.00117288	41481683	1	SLFNL1;SLFNL1	139	0.364341	1
cg21193011	-0.000907776	0.000273429	0.0011754	12918015	3		138	0.364575	1
cg26092675	0.00454302	0.00136841	0.00117556	26225258	6	HIST1H3E	139	0.364575	1
cg01878406	-0.00146625	0.000441599	0.00117642	248903467	1	LOC646627	139	0.364575	1
cg18730174	0.00120293	0.00036237	0.00117671	122073211	11	LOC399959	139	0.364575	1
cg11769461	-0.000903942	0.000272284	0.0011782	105350137	10	NEURL	139	0.364795	1
cg24310246	0.000975275	0.000293873	0.00118032	3773172	19	RAX2	139	0.365001	1
cg08651039	0.00101445	0.00030568	0.00118041	21871564	22	PI4KAP2	138	0.365001	1
cg25507406	-0.000939116	0.000283025	0.00118249	130207578	11		139	0.365304	1
cg16756508	0.00153601	0.000462928	0.00118293	133132798	12	FBRSL1	137	0.365304	1
cg12152068	0.000391614	0.000118034	0.00118381	49653382	3	BSN	137	0.365317	1
cg21937377	-0.000972174	0.000293034	0.00118452	194868750	3	C3orf21	139	0.365317	1
cg25920019	-0.00259178	0.000781293	0.00118578	180488960	5		139	0.365468	1
cg27007110	0.00129212	0.000389563	0.00118753	30691699	6	TUBB	139	0.365757	1
cg03784054	-0.000870296	0.000262401	0.00118827	67564076	16	FAM65A	138	0.365757	1
cg08805160	0.000257664	7.76723e-05	0.00119048	8704501	11	RPL27A;SNORA3	138	0.366199	1
cg11826726	0.00269385	0.000812485	0.00119254	43131431	8		139	0.366594	1
cg17403520	0.000875336	0.000264048	0.00119454	33359638	6	KIFC1;KIFC1	139	0.36697	1
cg01313313	-6.75928e-05	2.03809e-05	0.00119623	43040590	5	C5orf39	134	0.367213	1
cg04289036	0.00114177	0.000344481	0.00119688	43751270	1	C1orf210;C1orf210;C1orf210	139	0.367213	1
cg15321401	-0.000816526	0.000246483	0.0012038	166884430	6	RPS6KA2;RPS6KA2	139	0.367411	1
cg12599641	0.000842793	0.000254419	0.00120414	150807470	7	AGAP3;AGAP3	139	0.367411	1
cg13609457	-0.00162847	0.000491603	0.00120431	120235615	4		139	0.367411	1
cg02979203	-0.000885809	0.000267414	0.00120465	118365961	10	PNLIPRP1	139	0.367411	1
cg01436424	0.000789029	0.000238201	0.00120486	7669070	1	CAMTA1	139	0.367411	1
cg18733567	0.00154037	0.000464956	0.00120534	1614142	4		139	0.367411	1
cg24768187	0.00153295	0.000462908	0.00120834	31646077	6	LY6G5C	139	0.367411	1
cg27488503	0.00113136	0.000341698	0.00121062	2964223	4	GRK4;GRK4;GRK4;NOP14	139	0.367411	1
cg06154311	-0.00306237	0.000924952	0.0012112	61002657	20	C20orf151	139	0.367411	1
cg15426459	-0.00134753	0.000407007	0.00121131	11813211	8		139	0.367411	1
cg01185080	0.0012589	0.000380253	0.00121185	90543813	15	ZNF710	139	0.367411	1
cg11777917	0.000291768	8.81328e-05	0.00121236	1804816	4	FGFR3;FGFR3;FGFR3	139	0.367411	1
cg22813950	0.000872005	0.000263403	0.00121242	130645566	12	FZD10	138	0.367411	1
cg06418238	0.00228063	0.000688918	0.00121279	78755442	17	RPTOR;RPTOR	139	0.367411	1
cg27292264	0.00153921	0.000464964	0.00121304	128079636	3	MIR1280;EEFSEC	139	0.367411	1
cg17933764	-0.000939341	0.000283766	0.00121351	27069671	17	TRAF4;NEK8	139	0.367411	1
cg08682036	0.0017163	0.000518478	0.00121351	43898033	10	HNRNPF;HNRNPF;HNRNPF;HNRNPF	139	0.367411	1
cg03553386	-0.00132732	0.000400978	0.00121381	2170880	11	IGF2;INS-IGF2;INS-IGF2	136	0.367411	1
cg00474854	0.00104844	0.00031674	0.00121415	11821776	18	GNAL;GNAL;GNAL	138	0.367411	1
cg10031614	0.000122676	3.70602e-05	0.00121627	81187601	4	FGF5;FGF5	139	0.367411	1
cg23924753	-0.000695828	0.000210249	0.0012164	81979997	14	SEL1L	139	0.367411	1
cg09739109	0.000807516	0.000244001	0.00121665	6666368	7		139	0.367411	1
cg05377165	0.000873676	0.000263993	0.00121668	89628422	14	FOXN3;FOXN3	139	0.367411	1
cg08892600	0.000300156	9.07053e-05	0.00121803	223538601	1	SUSD4;SUSD4	139	0.367411	1
cg01810186	0.00310446	0.000938165	0.00121827	120058222	8		136	0.367411	1
cg14318489	-0.000358695	0.000108265	0.0012199	100759310	14	SLC25A29	137	0.367411	1
cg13971504	0.001277	0.000385965	0.0012202	74344416	5		139	0.367411	1
cg11566394	-0.000207182	6.26204e-05	0.00122044	4856709	4		139	0.367411	1
cg01764904	0.000425128	0.000128496	0.00122059	60289326	15		139	0.367411	1
cg15971953	-0.00137998	0.00041711	0.00122084	1447698	7		139	0.367411	1
cg21144714	-8.41271e-05	2.54155e-05	0.00122167	149829517	5	RPS14;RPS14;RPS14	139	0.367427	1
cg17654749	-0.000935327	0.000282773	0.00122381	196172542	2		139	0.367817	1
cg18390495	-0.00113398	0.000342861	0.00122491	239809	20	DEFB132	139	0.367817	1
cg12989128	0.000277151	8.38005e-05	0.00122554	42875933	20	GDAP1L1;GDAP1L1	139	0.367817	1
cg12076102	-0.001185	0.000358318	0.00122608	62084322	17	ICAM2;ICAM2;ICAM2;ICAM2;ICAM2	137	0.367817	1
cg08327277	-0.00249004	0.000753081	0.00122874	32796216	6	TAP2;TAP2	139	0.368191	1
cg23906641	0.00121939	0.000368792	0.00122888	53496020	12	SOAT2;IGFBP6	139	0.368191	1
cg05043716	0.000688201	0.000208168	0.0012307	25166343	8	DOCK5	138	0.368502	1
cg00658151	0.00121395	0.000367356	0.00123646	31368797	1	SDC3	139	0.369992	1
cg24688803	0.00166095	0.000502677	0.00123785	105478590	12	ALDH1L2;ALDH1L2	139	0.370175	1
cg05227215	0.00170008	0.000514569	0.0012392	139057496	5	CXXC5	139	0.370344	1
cg14555350	0.000916169	0.000277329	0.00124059	142580618	5	ARHGAP26;ARHGAP26	139	0.370521	1
cg25336900	-0.0009826	0.000297455	0.00124136	50202831	3	SEMA3F	139	0.370521	1
cg05897638	-0.00046903	0.000141945	0.00124239	93692952	3	PROS1	139	0.370594	1
cg12071544	-0.000284496	8.61373e-05	0.00124354	4422228	16	VASN;CORO7	139	0.370704	1
cg00661202	-0.000187328	5.6725e-05	0.00124529	14166502	3	TMEM43;CHCHD4;CHCHD4;TMEM43	139	0.370721	1
cg14550760	0.001596	0.000483299	0.00124569	135936732	9	CEL	139	0.370721	1
cg23907982	-0.000833316	0.000252365	0.00124678	9480428	17	WDR16;WDR16;STX8	139	0.370721	1
cg00039505	-0.000548543	0.00016613	0.00124738	85855180	16		139	0.370721	1
cg00277397	-0.00108238	0.000327811	0.00124752	71800412	7	CALN1;CALN1	139	0.370721	1
cg08265933	-0.00132226	0.000400532	0.00124993	76858759	11	MYO7A;MYO7A;MYO7A	137	0.371204	1
cg25577489	0.00122479	0.000371054	0.00125159	113950061	11	ZBTB16;ZBTB16	139	0.371388	1
cg24365766	-0.000719902	0.000218105	0.00125214	82367672	4	RASGEF1B	139	0.371388	1
cg03318937	-0.000570374	0.000172833	0.00125448	12423766	18	SLMO1;SLMO1	139	0.371388	1
cg08759745	0.001915	0.000580182	0.00125477	695568	6		139	0.371388	1
cg23520889	0.000161116	4.87184e-05	0.00125547	105801706	14	PACS2;PACS2	139	0.371388	1
cg27352063	-0.000694445	0.000210467	0.00125701	81107211	10	PPIF	139	0.371388	1
cg03089870	-0.00144772	0.000438807	0.00125829	17988960	6	KIF13A;KIF13A;KIF13A;KIF13A	137	0.371388	1
cg00594118	-0.000191434	5.80145e-05	0.00125856	140150000	9	COBRA1	139	0.371388	1
cg16894439	-0.00191958	0.000581852	0.00125886	228634806	1		139	0.371388	1
cg22975147	-0.000148808	4.51102e-05	0.00126017	8021903	17	ALOXE3;ALOXE3	139	0.371388	1
cg06350432	-0.000520983	0.000157933	0.00126021	73245752	7	CLDN4	139	0.371388	1
cg12332902	-0.000873527	0.000264811	0.00126055	98330020	2	ZAP70	139	0.371388	1
cg22907415	-0.000867903	0.000263114	0.00126094	62783386	11	SLC22A8	139	0.371388	1
cg27567495	-0.000934762	0.000283399	0.00126174	53877436	3	CHDH	138	0.371388	1
cg04731120	0.00120317	0.000364791	0.00126233	29158087	17	ATAD5	138	0.371388	1
cg02116416	-0.00108049	0.000327614	0.00126319	157936027	7	PTPRN2;PTPRN2;PTPRN2	139	0.371409	1
cg25460158	0.000786486	0.000238517	0.00126581	157824714	3	SHOX2;SHOX2;SHOX2	139	0.37195	1
cg18976974	0.0013672	0.000414674	0.00126732	103990325	8		139	0.372161	1
cg26022257	0.0012679	0.000384591	0.00126854	24275836	1		139	0.372289	1
cg21484547	-0.00245253	0.000744049	0.00127084	28319144	13		139	0.372388	1
cg03109018	0.00155519	0.000471861	0.00127225	3375480	17	SPATA22;SPATA22;SPATA22;SPATA22;SPATA22;SPATA22	139	0.372388	1
cg23248051	-0.000523049	0.000158648	0.00127284	113753120	5	KCNN2	130	0.372388	1
cg04238789	-0.00128005	0.000388436	0.00127419	106662949	14		139	0.372388	1
cg22414151	-0.00100451	0.000304829	0.00127447	119080056	11	CBL	138	0.372388	1
cg25309292	0.00261976	0.000795003	0.00127464	113613574	13		139	0.372388	1
cg21767656	-0.000250726	7.60883e-05	0.00127502	63674112	15	CA12;CA12	139	0.372388	1
cg12404505	0.000218577	6.63378e-05	0.00127625	133401877	12	GOLGA3	137	0.372388	1
cg09831923	-0.000768926	0.000233384	0.00127718	91593180	10		139	0.372388	1
cg12793803	-0.000990397	0.000300607	0.00127728	62084217	17	ICAM2;ICAM2;ICAM2;ICAM2;ICAM2;ICAM2	139	0.372388	1
cg21684654	0.00103372	0.000313767	0.00127771	100203651	7	PCOLCE	139	0.372388	1
cg01776299	-0.00239051	0.000725497	0.00127833	1067163	1		139	0.372388	1
cg09858022	0.00110152	0.000334406	0.0012802	38465333	17	RARA	139	0.372649	1
cg23437843	0.00147123	0.000446666	0.0012808	44596360	3	ZNF167;ZNF167	139	0.372649	1
cg02067712	0.000245668	7.4592e-05	0.00128467	28364724	13		138	0.372972	1
cg11419403	0.000931114	0.000282788	0.0012858	1335846	5	CLPTM1L	139	0.372972	1
cg22877925	-0.00141763	0.000430547	0.00128582	102942194	10		139	0.372972	1
cg09708959	0.000218975	6.64855e-05	0.00128686	33161107	6	COL11A2;COL11A2;COL11A2;COL11A2	137	0.372972	1
cg24201202	-0.00119513	0.000363003	0.00128702	110676648	13		139	0.372972	1
cg13802013	0.000472485	0.000143514	0.00128732	37303351	20		139	0.372972	1
cg24736933	-0.0011861	0.000360272	0.00128744	40633294	15	C15orf52	139	0.372972	1
cg24728281	-0.00128498	0.000390334	0.00128846	86411456	16		139	0.373002	1
cg20739396	-0.00209575	0.000636696	0.00129009	14066950	19	DCAF15	139	0.373002	1
cg06998507	-0.000822979	0.000250035	0.00129074	84273740	16	KCNG4	139	0.373002	1
cg25383605	0.00117354	0.000356578	0.00129217	155538047	6	TIAM2;TIAM2	138	0.373002	1
cg01447828	0.00197785	0.000600976	0.00129238	40919465	19	PRX;PRX	139	0.373002	1
cg18279326	0.000480975	0.000146148	0.00129256	102475324	10		139	0.373002	1
cg21816393	0.00131033	0.000398177	0.00129338	173115688	2		139	0.373002	1
cg01747547	-0.000970984	0.000295068	0.00129387	152455704	7	ACTR3B;ACTR3B	139	0.373002	1
cg04407431	-8.47034e-05	2.57424e-05	0.00129508	840618	1		138	0.373002	1
cg12484113	0.000795276	0.0002417	0.00129543	27898757	1	AHDC1	138	0.373002	1
cg01328949	0.00186641	0.000567351	0.00129821	113499849	1	SLC16A1;SLC16A1	137	0.3734	1
cg20407704	-0.000778636	0.000236703	0.00129898	50257979	11	LOC441601	139	0.3734	1
cg07541701	-0.000270742	8.23189e-05	0.00130139	54389934	12		139	0.3734	1
cg24152732	-0.00160355	0.000487557	0.00130139	4180820	19	SIRT6	138	0.3734	1
cg15052447	0.00229138	0.000696801	0.00130354	74696872	17	MXRA7;MXRA7;MXRA7	139	0.3734	1
cg27569034	0.00126238	0.000383893	0.00130381	152957018	1	SPRR1A	139	0.3734	1
cg02793162	-0.00155831	0.000473937	0.00130531	68958534	15	CORO2B	139	0.3734	1
cg13793048	-0.00100203	0.000304752	0.00130533	44092314	15	SERINC4;C15orf63	139	0.3734	1
cg25037165	-0.00188188	0.000572364	0.00130581	12824283	11	TEAD1	139	0.3734	1
cg21140898	0.000717984	0.000218383	0.00130659	51442318	1		139	0.3734	1
cg16203491	0.000446588	0.000135811	0.00130663	112547459	13		139	0.3734	1
cg06159562	0.00116179	0.000353427	0.00130883	89424793	16	ANKRD11	139	0.3734	1
cg04463638	0.00173167	0.000526815	0.00130942	19512712	22	CLDN5;CLDN5;CLDN5;CLDN5	139	0.3734	1
cg20885078	-0.000156744	4.76863e-05	0.00130973	179278530	2	MIR548N	139	0.3734	1
cg14071925	-0.00170677	0.000519291	0.00131085	55103653	19	LILRA1	139	0.3734	1
cg03857453	-0.000742069	0.000225615	0.00131114	142729913	5	NR3C1;NR3C1;NR3C1;NR3C1;NR3C1;NR3C1;NR3C1	139	0.3734	1
cg11700985	-0.00106757	0.000324831	0.00131161	82127205	10	DYDC2	139	0.3734	1
cg18813148	-0.000137531	4.18519e-05	0.00131338	16173906	1	SPEN;FLJ37453	139	0.3734	1
cg07135614	0.00012755	3.88149e-05	0.00131356	138663230	3	FOXL2;FOXL2	139	0.3734	1
cg24104567	0.000143212	4.35657e-05	0.00131363	40932508	17	WNK4	139	0.3734	1
cg25219643	0.0011266	0.000342863	0.00131458	86106473	11	CCDC81;CCDC81	139	0.3734	1
cg07735952	0.00334785	0.00101889	0.00131488	33085565	6	HLA-DPB2	139	0.3734	1
cg11537355	0.000943143	0.000287041	0.00131507	154473324	7	DPP6;DPP6;DPP6	139	0.3734	1
cg23636099	-0.00083031	0.000252727	0.00131654	114359251	2	MGC13005;MGC13005	139	0.3734	1
cg13439189	0.00154389	0.000469934	0.00131679	93926553	9		139	0.3734	1
cg24723140	0.00232958	0.000709161	0.00131833	115420215	2	DPP10	139	0.3734	1
cg15672653	0.00190849	0.000581023	0.0013195	108371700	11		139	0.3734	1
cg01366407	-0.000246015	7.48968e-05	0.00131951	154955991	1	FLAD1;FLAD1;FLAD1	139	0.3734	1
cg19449917	0.00175427	0.000534079	0.00131972	156823356	3		139	0.3734	1
cg19079845	0.000263434	8.02083e-05	0.001321	21686308	20	PAX1;PAX1	139	0.37354	1
cg06869171	-0.000373573	0.000113755	0.0013225	155949839	1		139	0.373693	1
cg16082253	0.00154502	0.000470487	0.00132312	6518108	11	DNHD1;DNHD1	139	0.373693	1
cg22136020	0.00103133	0.000314124	0.00132606	75986581	15	CSPG4	139	0.374036	1
cg10716612	0.00126184	0.000384345	0.00132652	184113429	4	WWC2	139	0.374036	1
cg00942918	0.00171693	0.000522968	0.00132671	26020421	6	HIST1H4A;HIST1H3A	139	0.374036	1
cg15533809	-0.000689861	0.000209786	0.00132812	2076775	19	MOBKL2A	139	0.374069	1
cg20139706	0.00114633	0.000349208	0.00132841	237068750	2		139	0.374069	1
cg05592769	-0.000987645	0.000300906	0.00133021	38827707	22	KCNJ4;KCNJ4	139	0.374354	1
cg05020203	-0.000714407	0.000217701	0.00133302	242968829	2		139	0.374826	1
cg10351692	0.00162469	0.000495108	0.00133348	75053196	7	POM121C	139	0.374826	1
cg15555527	0.00381482	0.00116302	0.00133958	80885981	4	ANTXR2	139	0.37551	1
cg12231373	0.00194472	0.0005929	0.00133995	36628103	6		139	0.37551	1
cg08079596	-0.00159078	0.000485023	0.00134083	85999628	2	ATOH8	139	0.37551	1
cg13315450	-0.000567143	0.000172894	0.00134124	220114289	2	STK16;STK16	139	0.37551	1
cg14262955	0.00113245	0.000345293	0.00134145	132114769	9		138	0.37551	1
cg03717442	0.00154579	0.000471333	0.00134164	45172201	2	SIX3	139	0.37551	1
cg17159698	-0.000733065	0.00022344	0.00134165	142842030	8		138	0.37551	1
cg24254692	-0.00098864	0.000301408	0.00134227	102246975	4	PPP3CA;PPP3CA;PPP3CA	139	0.37551	1
cg02925076	-0.00154708	0.00047178	0.00134331	158251297	7	PTPRN2;PTPRN2;PTPRN2	139	0.37558	1
cg08872001	-0.000414101	0.000126299	0.00134551	128793774	10	DOCK1	139	0.375808	1
cg04434491	-0.00170755	0.000520803	0.00134571	16058640	19	OR10H4	139	0.375808	1
cg16742608	0.000651094	0.000198567	0.00134708	10339449	8		139	0.375895	1
cg14348540	-0.00138441	0.000422324	0.0013484	22224272	8	SLC39A14;SLC39A14;SLC39A14;SLC39A14	138	0.375895	1
cg26031288	-0.00147707	0.000450636	0.00134986	40787015	7	C7orf10	139	0.375895	1
cg11574745	-0.00259946	0.000793064	0.00134987	5087031	6	PPP1R3G;PPP1R3G	139	0.375895	1
cg06189038	-0.00134011	0.000408854	0.00135	99767134	7	GAL3ST4	139	0.375895	1
cg15986587	-0.00139784	0.000426506	0.00135131	56130797	19		139	0.376039	1
cg01383401	-0.00075408	0.000230121	0.00135371	2106404	7	MAD1L1;MAD1L1;MAD1L1	139	0.376185	1
cg22942908	0.00083862	0.000255923	0.00135386	110578259	1	FAM40A	139	0.376185	1
cg08501735	-0.000634958	0.000193788	0.00135512	172992719	3		139	0.376185	1
cg14780255	-0.00202236	0.000617243	0.00135563	201720358	1	NAV1;NAV1	139	0.376185	1
cg26117398	0.000963217	0.000293986	0.00135582	30118190	13	SLC7A1	139	0.376185	1
cg07458624	0.000948941	0.000289678	0.00135827	17461435	20	PCSK2	129	0.376645	1
cg01229865	-0.00206165	0.000629393	0.00135928	113528751	13	ATP11A;ATP11A	139	0.376704	1
cg23232832	-0.000594709	0.000181577	0.0013609	23101846	1	EPHB2;EPHB2	139	0.376733	1
cg16244770	0.0013744	0.000419632	0.00136098	22007154	22	MIR130B;MIR301B	139	0.376733	1
cg17822779	0.00110302	0.000336824	0.00136306	135174326	8		139	0.377089	1
cg07425170	-0.000223342	6.81984e-05	0.00136516	47789078	11	FNBP4	139	0.377449	1
cg17858098	0.00127034	0.000387999	0.00136611	39318588	19	ECH1	139	0.37749	1
cg07168526	-0.00111746	0.000341359	0.00136836	116797907	7	ST7;ST7	139	0.377876	1
cg15889793	0.00092332	0.000282067	0.00136911	37527311	6		139	0.377876	1
cg04894027	-0.000683964	0.000208972	0.00137094	17951184	1	ARHGEF10L;ARHGEF10L	138	0.378161	1
cg02542806	-0.00149102	0.000455597	0.00137245	119390383	8	SAMD12;SAMD12	139	0.378211	1
cg22165360	4.72914e-05	1.44515e-05	0.00137349	64388139	15	SNX1;SNX1;SNX1	138	0.378211	1
cg11864574	0.00288542	0.000881738	0.00137352	22635028	10	SPAG6;SPAG6	138	0.378211	1
cg00360794	-0.000445585	0.000136189	0.00137623	41803850	15	LTK;LTK;LTK	139	0.378546	1
cg16300030	-0.00141028	0.000431042	0.00137637	32908980	6	HLA-DMB	139	0.378546	1
cg14411823	0.000726085	0.000221951	0.00137819	139850608	9		139	0.378546	1
cg16246169	-0.00201151	0.00061492	0.00137913	181412965	3	SOX2OT	139	0.378546	1
cg14524476	-0.00116185	0.000355188	0.00137949	153744840	7	DPP6	139	0.378546	1
cg27408897	0.00336916	0.00102998	0.00137954	67136810	18	DOK6	139	0.378546	1
cg11761728	0.000644799	0.000197142	0.00138112	111536679	4		139	0.378761	1
cg19008523	0.000650089	0.000198783	0.00138281	45369183	14	C14orf28	139	0.379005	1
cg03044367	-0.00116982	0.000357746	0.00138448	22581534	1		139	0.379242	1
cg14565651	-0.00171254	0.00052406	0.00139422	9145034	1	SLC2A5	139	0.381591	1
cg07167168	-3.46113e-05	1.05841e-05	0.00139467	41818788	20	PTPRT;PTPRT	139	0.381591	1
cg13874287	0.000289506	8.86028e-05	0.00139592	2820170	1		139	0.381711	1
cg14262027	0.00145073	0.000444138	0.00140078	13396268	3	NUP210	139	0.38263	1
cg16248798	-0.00193178	0.000591483	0.00140255	247271246	1		139	0.38263	1
cg15502465	-0.000826334	0.000253065	0.00140576	45250440	1	BEST4	139	0.38263	1
cg03820837	0.000647632	0.000198356	0.00140712	28431690	3	ZCWPW2	139	0.38263	1
cg07972015	0.00163676	0.000501334	0.00140796	21997567	2		139	0.38263	1
cg26053832	0.000924876	0.000283298	0.0014086	54971600	16		139	0.38263	1
cg00834319	-0.000220464	6.753e-05	0.0014086	64970752	14	ZBTB25;ZBTB1;ZBTB1	139	0.38263	1
cg13591408	0.00118259	0.000362267	0.00140977	104920290	12	CHST11	139	0.38263	1
cg16417374	-0.00132394	0.000405616	0.00141157	26098310	1	MAN1C1	134	0.38263	1
cg24997845	-0.000140557	4.3063e-05	0.00141181	191878460	2	STAT1;STAT1	139	0.38263	1
cg19350162	0.00122058	0.000373957	0.00141191	124927552	12	NCOR2;NCOR2	139	0.38263	1
cg18685071	-0.00106647	0.000326743	0.00141193	129143261	7		139	0.38263	1
cg20286882	0.00135889	0.000416337	0.00141203	33432514	10		139	0.38263	1
cg13761421	0.00168435	0.00051605	0.00141209	78652814	9	PCSK5	137	0.38263	1
cg02648847	-0.000732799	0.000224521	0.00141252	167408735	1	CD247;CD247	139	0.38263	1
cg02836864	-0.00036736	0.000112559	0.00141305	113388910	2		139	0.38263	1
cg23460961	-0.00186814	0.000572414	0.00141346	94382347	11		139	0.38263	1
cg23978657	-0.000326109	9.9934e-05	0.00141521	89664260	1	GBP4	138	0.38263	1
cg00844376	-9.30769e-05	2.8518e-05	0.00141534	99473557	10	MARVELD1;MARVELD1;MARVELD1	139	0.38263	1
cg15018391	-0.00186847	0.00057259	0.00141546	97248920	6	GPR63;GPR63	139	0.38263	1
cg08939418	0.000728492	0.000223261	0.00141651	23511443	7	IGF2BP3	139	0.382646	1
cg06075652	-0.00168987	0.000517917	0.00141714	86253508	16		139	0.382646	1
cg26174880	0.000682632	0.000209236	0.00141864	3489916	2		139	0.382833	1
cg13628038	0.00112237	0.000343986	0.00141967	85470458	11	SYTL2;SYTL2;SYTL2	139	0.382886	1
cg01939414	-9.11686e-05	2.79478e-05	0.00142046	103353548	2	MFSD9	139	0.382886	1
cg04428700	-0.000368613	0.000112999	0.00142323	27239556	7	HOXA13	138	0.383413	1
cg10567637	-0.000261093	8.00647e-05	0.00142543	48609923	17	EPN3	139	0.383697	1
cg00135056	-0.000832249	0.000255225	0.00142629	128997295	3	C3orf37;C3orf37	139	0.383697	1
cg10179196	-0.00081745	0.000250694	0.00142672	134915088	5	CXCL14	139	0.383697	1
cg21642963	-9.73305e-05	2.98479e-05	0.0014288	78858002	15	CHRNA5;CHRNA5	139	0.384039	1
cg16572859	0.00035066	0.000107547	0.00143044	18263815	19	PIK3R2	138	0.384251	1
cg02591199	-4.09991e-05	1.25772e-05	0.00143121	113066609	4	C4orf32;C4orf32	139	0.384251	1
cg16239694	-0.000567619	0.000174108	0.00143221	41034925	13	LOC646982;LOC646982;LOC646982	139	0.384301	1
cg05680237	0.0017135	0.000525724	0.00143343	27103185	6		139	0.384409	1
cg00609473	-0.000970528	0.000297842	0.00143705	23351842	14	REM2	139	0.384975	1
cg19504001	0.00178595	0.000548091	0.00143721	57589740	12	LRP1	139	0.384975	1
cg06765586	0.000564192	0.000173162	0.0014387	110939011	1		138	0.384975	1
cg04439128	0.000353563	0.000108478	0.00143879	226497537	1	LIN9	139	0.384975	1
cg21901307	0.000686496	0.000210748	0.00144221	14665019	11	PDE3B;PSMA1;PSMA1	139	0.385596	1
cg03862854	-0.00160585	0.000493012	0.00144318	22556600	20	C20orf56	139	0.385596	1
cg11378674	0.00128791	0.000395423	0.00144399	113095839	13		138	0.385596	1
cg06366792	-0.00141598	0.000434754	0.00144438	121179966	12		139	0.385596	1
cg12905571	-0.00167812	0.000515405	0.00144923	182669244	1		139	0.386672	1
cg20665967	-0.00175693	0.000539568	0.00145079	94218899	12	CRADD	139	0.38687	1
cg13786513	0.000517897	0.000159111	0.00145385	45648562	19		139	0.387221	1
cg23689419	0.00143185	0.000439927	0.00145483	23454693	19		139	0.387221	1
cg02942825	-0.00133891	0.000411393	0.00145563	46185348	19	GIPR	139	0.387221	1
cg15621892	-0.0013094	0.000402269	0.00145619	114294317	4	ANK2;ANK2;ANK2	139	0.387221	1
cg17852032	-0.0016013	0.000492065	0.00145718	158066811	6	ZDHHC14;ZDHHC14	138	0.387221	1
cg04972766	0.00174722	0.000536947	0.00145839	25911207	5		139	0.387221	1
cg24622544	0.0017953	0.000551724	0.00145839	121021673	12		138	0.387221	1
cg09447578	-0.000794818	0.000244271	0.00145911	21582444	7	DNAH11	137	0.387221	1
cg12862851	-7.9306e-05	2.43736e-05	0.00145947	74203132	18		138	0.387221	1
cg11315021	-0.00143182	0.000440095	0.00146107	168580545	6		139	0.38725	1
cg13917589	0.00206648	0.000635176	0.00146122	732749	4	PCGF3	139	0.38725	1
cg10079374	0.00352414	0.00108343	0.00146423	158750417	7		139	0.38783	1
cg10317175	0.00127444	0.000391839	0.00146561	25247855	10		139	0.38785	1
cg18941864	-0.000582707	0.000179162	0.00146595	234851397	2	TRPM8	139	0.38785	1
cg12357514	-0.000569499	0.000175132	0.00146866	38308871	13	TRPC4;TRPC4;TRPC4;TRPC4;TRPC4;TRPC4	139	0.388195	1
cg19178809	-0.00128645	0.000395543	0.00146889	32074532	20		139	0.388195	1
cg09267674	-0.000880631	0.000270839	0.00147024	168813400	6		139	0.388333	1
cg10349498	-0.00209035	0.000642981	0.00147248	68766027	11		139	0.388677	1
cg25756586	-0.00142049	0.000436989	0.0014744	78172613	17	CARD14;CARD14	139	0.388677	1
cg04751149	-0.000878526	0.000270265	0.00147446	66673449	2	MEIS1	139	0.388677	1
cg00293996	0.00117187	0.000360532	0.00147548	37915391	21	CLDN14;CLDN14	139	0.388677	1
cg23847069	0.00185351	0.000570246	0.00147565	2702204	17	RAP1GAP2;RAP1GAP2	138	0.388677	1
cg01922472	-0.00045094	0.000138582	0.00147873	27580727	13		139	0.389271	1
cg07721852	-0.0011566	0.000355808	0.00147985	118576628	11		139	0.38935	1
cg03552268	0.00161568	0.000497295	0.00148254	7686071	19	XAB2	139	0.389595	1
cg00054352	0.00117506	0.000361696	0.00148337	114891672	13	RASA3	139	0.389595	1
cg22244039	0.00465178	0.00143192	0.00148392	1513236	4		138	0.389595	1
cg21052788	0.000737998	0.000227174	0.00148408	157385231	7	PTPRN2;PTPRN2;PTPRN2	139	0.389595	1
cg18573383	0.000319226	9.82516e-05	0.00148742	75603401	12	KCNC2;KCNC2;KCNC2;KCNC2;KCNC2;KCNC2	139	0.390077	1
cg07989501	0.000141888	4.3692e-05	0.00148965	53835350	12	PRR13;PRR13	136	0.390077	1
cg12791192	-0.000139428	4.29361e-05	0.00149024	48619753	17	EPN3	138	0.390077	1
cg03642463	0.000216228	6.65881e-05	0.00149066	77178665	17	HRNBP3	139	0.390077	1
cg13563023	-0.00112123	0.000345292	0.00149094	135385627	9	C9orf171	139	0.390077	1
cg20181262	0.00151934	0.00046791	0.00149146	132283956	12	SFRS8	139	0.390077	1
cg27664689	0.00122846	0.000378333	0.00149169	152830665	2	CACNB4;CACNB4;CACNB4;CACNB4	139	0.390077	1
cg13461178	-0.000834336	0.000256992	0.00149407	4583451	19		139	0.390483	1
cg24621790	0.000685883	0.00021129	0.00149864	40752692	4	NSUN7	139	0.391043	1
cg07802362	0.0009496	0.000292585	0.00149888	172313798	1	DNM3;DNM3	139	0.391043	1
cg12612420	0.000310519	9.56771e-05	0.00149915	23513316	7		139	0.391043	1
cg23234261	0.00091722	0.00028262	0.00149952	55582407	14		139	0.391043	1
cg22028727	-0.00171852	0.000529552	0.00150039	30796243	6		137	0.391053	1
cg16312514	-0.00184088	0.000567345	0.00150286	70650521	11	SHANK2	138	0.391297	1
cg19388972	0.00212966	0.000656349	0.00150298	58810187	11		139	0.391297	1
cg14796107	-0.000631017	0.000194493	0.00150437	75192547	7	HIP1	138	0.391445	1
cg23009780	0.00117198	0.000361293	0.00150711	96774492	2		139	0.391941	1
cg16292768	-0.00149036	0.00045928	0.00151008	27467783	8	CLU;CLU;CLU	139	0.39241	1
cg03617420	-0.000836478	0.000257921	0.00151057	10916666	8	XKR6	138	0.39241	1
cg22340370	-0.000985596	0.00030392	0.00151158	2019882	7	MAD1L1;MAD1L1;MAD1L1	139	0.39241	1
cg14947900	0.00135129	0.000416703	0.00151223	5370938	17	DHX33	139	0.39241	1
cg23375552	-0.000213673	6.591e-05	0.00151675	10426310	6		138	0.39289	1
cg05085101	-4.39469e-05	1.35563e-05	0.00151717	4890696	17	CAMTA2;CAMTA2;CAMTA2;CAMTA2	139	0.39289	1
cg21105928	0.00158064	0.000487593	0.00151753	40143956	15	GPR176	139	0.39289	1
cg12054698	-0.00216438	0.000667671	0.00151774	89530930	1	GBP1;GBP1	139	0.39289	1
cg06903917	0.00154119	0.00047547	0.00151917	242767942	1		139	0.39289	1
cg26562566	0.00174484	0.000538315	0.00151967	45306728	10		139	0.39289	1
cg09285095	-0.00113945	0.000351566	0.00152082	46440394	22	LOC100271722	139	0.39289	1
cg13299824	0.00258189	0.000796637	0.0015212	92414737	1	BRDT	139	0.39289	1
cg24657518	-0.0020263	0.000625227	0.00152156	1599401	6		138	0.39289	1
cg08915038	-0.000382365	0.000117995	0.00152353	16562923	1	C1orf89	139	0.393183	1
cg16578802	0.000632202	0.000195104	0.00152438	91495209	5		139	0.393188	1
cg04052013	0.00149376	0.000461045	0.00152631	1959246	11	TNNT3;TNNT3;TNNT3;TNNT3	139	0.393405	1
cg02847140	3.58999e-05	1.1079e-05	0.00152711	95007331	1	F3;F3	139	0.393405	1
cg01257975	0.0013853	0.000427605	0.00152771	40058706	22	CACNA1I;CACNA1I	139	0.393405	1
cg12474798	0.00183396	0.000566154	0.00152934	64565772	10	ADO;ADO	136	0.393545	1
cg08496737	0.00131843	0.00040702	0.00152992	62573844	11	NXF1;NXF1	139	0.393545	1
cg11219917	0.000630365	0.00019463	0.00153203	819151	4	CPLX1	139	0.393739	1
cg00557872	-0.000830479	0.000256421	0.00153234	164909730	4	2001-03-01	139	0.393739	1
cg19572323	-0.000774621	0.000239162	0.00153435	27069329	14		137	0.39404	1
cg04115132	-0.00211178	0.000652248	0.0015375	84155257	1		137	0.394634	1
cg10068330	-0.0014774	0.000456454	0.00154245	152622650	2		139	0.39569	1
cg20288892	0.000237469	7.33477e-05	0.00154377	82072332	7	CACNA2D1	138	0.395808	1
cg24726503	-0.000805428	0.00024888	0.00154486	82755274	12	C12orf26	139	0.395808	1
cg00917642	0.000682633	0.000210943	0.00154542	1208960	4	CTBP1;CTBP1	139	0.395808	1
cg08841342	-0.000855386	0.000264349	0.00154682	156528470	3	PA2G4P4	139	0.395953	1
cg04276536	-0.00072773	0.000224912	0.00154781	57567813	16	CCDC102A	139	0.395992	1
cg18797590	-0.00101076	0.000312413	0.00154925	15480643	4	CC2D2A;CC2D2A;CC2D2A	139	0.396093	1
cg10667484	-0.00120537	0.000372579	0.00154988	31597160	6	BAT2	139	0.396093	1
cg08675664	-0.000330188	0.000101989	0.00155311	125930870	5	ALDH7A1	137	0.396703	1
cg08559712	-0.00245802	0.000759991	0.00155459	16030674	20	MACROD2;MACROD2	138	0.396867	1
cg05694021	-0.00133173	0.000411874	0.00155931	19699504	12		138	0.397707	1
cg17864091	-0.00131243	0.000405933	0.00156035	62200091	20	PRIC285;PRIC285	139	0.397707	1
cg12631735	7.28327e-05	2.25151e-05	0.0015604	93616424	15	RGMA;RGMA;RGMA;RGMA;RGMA;RGMA	139	0.397707	1
cg16125214	-0.00172109	0.000532388	0.00156215	9751353	1	PIK3CD	137	0.397938	1
cg15479427	0.00221343	0.000684751	0.00156367	25438173	15	SNORD115-13	139	0.398079	1
cg15383847	-0.00156938	0.000485526	0.00156439	44329750	21	NDUFV3;NDUFV3	139	0.398079	1
cg15458577	-0.0014759	0.000456652	0.00156608	46947998	1		139	0.398191	1
cg18346576	0.00188989	0.000584776	0.00156699	27938071	2		138	0.398191	1
cg08453926	0.000231435	7.158e-05	0.00156852	27131683	13	WASF3	139	0.398191	1
cg01821226	0.000949458	0.000293824	0.00156916	1743009	2	PXDN	139	0.398191	1
cg20001791	-0.00140123	0.000433646	0.00156964	16239799	6	GMPR	139	0.398191	1
cg18867321	-4.29714e-05	1.32987e-05	0.00156988	73493951	14	ZFYVE1	139	0.398191	1
cg17737681	0.000110535	3.42133e-05	0.00157233	172952136	2	DLX1;DLX1	139	0.398347	1
cg03547562	-0.00782915	0.00242364	0.00157451	11327014	8		139	0.398347	1
cg00464927	-0.00103033	0.000318957	0.00157454	68139121	11	LRP5	139	0.398347	1
cg04980478	0.000877242	0.000271566	0.00157465	87585801	16		138	0.398347	1
cg06139720	0.000664361	0.000205669	0.00157496	154699017	6		139	0.398347	1
cg26952796	0.00136824	0.000423586	0.00157558	50860847	19		137	0.398347	1
cg11308396	0.00154552	0.000478494	0.0015764	3360947	10		139	0.398347	1
cg02633729	-0.000760703	0.000235541	0.00157825	172113506	1	DNM3;DNM3	139	0.398603	1
cg13419927	-0.000298146	9.23286e-05	0.00158035	113258187	1	PPM1J	139	0.398719	1
cg10898421	0.00105123	0.00032554	0.0015804	80497086	12		138	0.398719	1
cg19419051	-0.000142205	4.40432e-05	0.00158247	178286920	5	ZNF354B	139	0.398904	1
cg25421566	-0.00108826	0.000337058	0.00158282	41239488	21	PCP4	139	0.398904	1
cg22598563	-0.00076907	0.000238214	0.00158395	131563921	5	P4HA2;P4HA2;P4HA2;P4HA2;P4HA2	139	0.398976	1
cg06212224	0.000249591	7.73179e-05	0.00158584	175198768	2	SP9	139	0.39924	1
cg07453778	-0.00105258	0.000326104	0.00158762	91325155	6		139	0.399281	1
cg26229092	-0.00135919	0.000421101	0.00158793	31816809	10	ZEB1;ZEB1;ZEB1;ZEB1;ZEB1	139	0.399281	1
cg00431236	-0.000170788	5.2915e-05	0.00158854	264988	2	ACP1;SH3YL1;ACP1;ACP1;ACP1;SH3YL1	138	0.399281	1
cg07136905	-0.000909532	0.00028184	0.00159092	169074608	1	ATP1B1;ATP1B1	139	0.399668	1
cg10721149	0.000999853	0.000309855	0.00159235	25652405	6	SCGN	139	0.399781	1
cg20840847	0.00149659	0.000463814	0.00159306	29213626	15	APBA2;APBA2	139	0.399781	1
cg08638999	0.000930231	0.000288328	0.00159514	71085333	13		139	0.399932	1
cg13330050	-0.00172936	0.000536028	0.00159536	114632793	5	CCDC112;CCDC112	139	0.399932	1
cg01344452	-5.06212e-05	1.56924e-05	0.00159751	54912143	17	DGKE	139	0.400006	1
cg25976440	0.00133641	0.000414214	0.00159768	69239481	4		139	0.400006	1
cg08190545	-0.000759219	0.000235324	0.00159819	28403514	19		139	0.400006	1
cg02463426	-0.000177466	5.50234e-05	0.00160033	16683387	19	SLC35E1	139	0.400331	1
cg01787574	0.00058919	0.0001827	0.0016023	16758057	12	LMO3;LMO3	139	0.400611	1
cg09560549	0.00144977	0.000449643	0.00160558	89573369	16	SPG7;SPG7	139	0.40114	1
cg26165815	-0.000813074	0.000252185	0.00160637	32269577	20	E2F1	139	0.40114	1
cg01986807	-0.000924646	0.000286801	0.001607	125125986	11	PKNOX2	139	0.40114	1
cg12324970	0.00134045	0.000415822	0.00160897	104000446	10	PITX3	139	0.40114	1
cg19160975	7.98639e-05	2.47753e-05	0.00160943	72936186	7	BAZ1B	135	0.40114	1
cg18987491	0.0016086	0.000499023	0.00160963	135033926	10	KNDC1	139	0.40114	1
cg06623120	-0.000228195	7.07948e-05	0.00161051	2113266	12	DCP1B	139	0.40114	1
cg09938273	-0.000515676	0.000159996	0.00161194	33907779	7		139	0.40114	1
cg22753668	-0.00281801	0.000874356	0.00161242	29013387	13	FLT1;FLT1;FLT1;FLT1	139	0.40114	1
cg24955592	0.000272018	8.44045e-05	0.00161328	26271227	6	HIST1H3G	139	0.40114	1
cg24075738	8.33049e-05	2.58494e-05	0.00161375	50605156	3	C3orf18;C3orf18	139	0.40114	1
cg19122579	0.000935958	0.000290506	0.00161835	157952316	6	ZDHHC14;ZDHHC14	138	0.401865	1
cg01637609	-0.00100013	0.000310426	0.00161837	42461342	17	ITGA2B	139	0.401865	1
cg14289939	0.000442044	0.000137219	0.00162023	63774181	7	LOC728927	139	0.402117	1
cg17631390	-0.00100411	0.000311747	0.00162311	42174823	15	SPTBN5	139	0.402612	1
cg18464649	0.00138824	0.000431052	0.00162475	21491781	20	NKX2-2	138	0.402612	1
cg02513673	-0.000187942	5.83599e-05	0.00162578	131936956	9		139	0.402612	1
cg10646368	-0.00109827	0.000341049	0.0016265	83974335	15		139	0.402612	1
cg15967278	-0.00165352	0.000513557	0.00162925	29886272	8		139	0.402612	1
cg15991698	0.00187794	0.000583262	0.00162937	152070195	5		139	0.402612	1
cg17730048	0.00156351	0.000485605	0.0016294	26577563	17		139	0.402612	1
cg20460514	0.00154477	0.000479817	0.00163044	11917490	2	LPIN1	136	0.402612	1
cg26875989	-0.00156055	0.000484722	0.00163061	80199270	2	CTNNA2;CTNNA2	139	0.402612	1
cg20292791	-0.00198172	0.000615546	0.00163074	58089357	1	DAB1	139	0.402612	1
cg14484793	0.00212076	0.000658801	0.0016325	137978463	9	OLFM1;OLFM1	139	0.402836	1
cg12547166	0.00123767	0.000384526	0.0016348	206877	4	ZNF876P	139	0.403193	1
cg26213873	-0.000226183	7.02794e-05	0.00163659	112939056	1	CTTNBP2NL	139	0.403383	1
cg23261715	-0.000779223	0.000242129	0.00163728	54144380	12		139	0.403383	1
cg14651504	0.00145996	0.000453728	0.00164002	50961428	13		139	0.403848	1
cg21317428	0.000583029	0.000181214	0.00164185	1157267	17		139	0.40406	1
cg10003657	0.0016278	0.000505968	0.00164259	65180133	11	FRMD8	139	0.40406	1
cg13635968	0.000280168	8.70921e-05	0.0016441	8706275	18		139	0.404146	1
cg06623057	0.00125051	0.000388747	0.00164495	41390510	17		139	0.404146	1
cg03083853	0.00149762	0.000465584	0.0016455	18060163	8	NAT1	134	0.404146	1
cg08687047	0.00169018	0.000525534	0.00164831	15472063	12		135	0.404624	1
cg23570694	-0.000817093	0.000254095	0.0016506	50976348	10		139	0.404978	1
cg22673999	-0.00105477	0.000328024	0.00165153	37752301	6		128	0.404995	1
cg13110283	-0.00246171	0.000765613	0.00165243	233751191	1	KCNK1	139	0.405006	1
cg04893454	0.00308388	0.000959036	0.00165404	90317963	7		139	0.405189	1
cg19905880	-0.000903679	0.000281104	0.00165559	67049324	11	ADRBK1	139	0.405361	1
cg12659626	0.0013019	0.000405209	0.00166547	2234975	11		139	0.407568	1
ch.3.1765161F	-0.00077918	0.000242546	0.00166761	82258789	3		139	0.40779	1
cg19180602	0.00134676	0.000419162	0.0016681	72200560	17	RPL38;RPL38	139	0.40779	1
cg24710951	-0.00116263	0.000362009	0.00167253	30656530	6	KIAA1949;NRM;KIAA1949	134	0.408499	1
cg18958591	-0.00143931	0.000448166	0.00167273	7339716	12		139	0.408499	1
cg07879474	0.000916656	0.000285462	0.00167501	139064216	5		139	0.408843	1
cg23542902	-0.000987278	0.000307482	0.00167653	193807749	3		139	0.409004	1
cg15122439	0.00349161	0.00108756	0.00167845	200469026	2		139	0.40925	1
cg25828185	-0.00143276	0.000446342	0.00168114	54455656	12	FLJ12825	139	0.40925	1
cg18048405	-0.00148123	0.000461444	0.00168114	27333617	17	SEZ6;SEZ6	139	0.40925	1
cg02551029	-0.00028625	8.91598e-05	0.00168122	82767394	5	VCAN;VCAN;VCAN;VCAN	138	0.40925	1
cg10983484	-0.0015337	0.000477808	0.00168187	52018762	15	LYSMD2;LYSMD2	138	0.40925	1
cg04115602	-0.000575741	0.000179385	0.0016837	49552606	19	CGB8	139	0.409357	1
cg08216099	-0.00198048	0.000617084	0.0016843	1725761	2	PXDN	139	0.409357	1
cg25739792	-0.000870731	0.0002713	0.00168698	102508922	10	PAX2;PAX2;PAX2;PAX2;PAX2	139	0.409357	1
cg23938213	-0.000116409	3.62779e-05	0.00168762	41239125	13	FOXO1	139	0.409357	1
cg14417676	0.000579988	0.000180755	0.00168819	202316517	2	TRAK2;STRADB;STRADB	139	0.409357	1
cg01387102	0.000663478	0.00020678	0.00168861	238395125	2	MLPH;MLPH	139	0.409357	1
cg13471712	-0.000965542	0.000300932	0.00168918	45952237	11	PHF21A;PHF21A	138	0.409357	1
cg13582028	-0.0018911	0.000589403	0.00168923	631115	8	ERICH1	139	0.409357	1
cg21117965	0.00221884	0.000691633	0.0016913	220325369	2	SPEG	139	0.409522	1
cg09388991	0.00178321	0.000555877	0.00169242	30669313	8	PPP2CB;PPP2CB	139	0.409522	1
cg07165167	-0.000684615	0.000213415	0.00169251	86045527	1	CYR61;DDAH1	139	0.409522	1
cg00014104	0.00183525	0.000572191	0.00169521	22220367	22	MAPK1;MAPK1	139	0.409964	1
cg25774608	-0.00031039	9.67806e-05	0.00169655	6250507	12		139	0.41008	1
cg00153395	-0.00139302	0.000434412	0.00169911	65327523	1	JAK1	137	0.410375	1
cg21355487	-0.00143135	0.000446437	0.00170199	49688893	10	ARHGAP22	139	0.410375	1
cg03835233	0.000834043	0.000260147	0.0017026	170754691	6		139	0.410375	1
cg19497424	-0.000536442	0.00016733	0.00170346	59288525	13		139	0.410375	1
cg13916298	-0.000820984	0.000256101	0.00170446	108896099	3	C3orf66	139	0.410375	1
cg02175578	-0.00064701	0.000201832	0.00170455	62533502	15		139	0.410375	1
cg12177023	-0.000224797	7.01267e-05	0.00170518	25683251	15	UBE3A	139	0.410375	1
cg02555807	0.00139076	0.000433862	0.00170543	40615100	15		139	0.410375	1
cg14529643	0.00167014	0.00052094	0.00170578	1233542	1	ACAP3	138	0.410375	1
cg12042503	0.000150077	4.67967e-05	0.00170665	103987728	14	CKB	139	0.410375	1
cg04654118	0.00085686	0.000267335	0.00170732	172115367	5	NEURL1B	139	0.410375	1
cg00234616	-0.000782061	0.000244044	0.00171058	74740572	2	TLX2	135	0.41095	1
cg00020352	-5.79737e-05	1.8095e-05	0.00171466	111303252	6	RPF2	139	0.411721	1
cg17320403	0.00177057	0.00055271	0.00171699	63843856	2		139	0.411784	1
cg13473769	-8.28138e-05	2.58438e-05	0.00171779	9697557	19		139	0.411784	1
cg02905900	-0.000626984	0.000195738	0.0017184	55013517	1	ACOT11;ACOT11	139	0.411784	1
cg05679440	-0.00119645	0.00037353	0.00171883	583961	16	SOLH	137	0.411784	1
cg14839351	-6.53826e-05	2.04137e-05	0.00172003	35146227	18	BRUNOL4;BRUNOL4;BRUNOL4;BRUNOL4	139	0.411784	1
cg19320261	0.00107138	0.000334544	0.00172213	64409138	1	ROR1;ROR1	139	0.411784	1
cg05604486	0.000793007	0.000247627	0.00172249	38173002	13	POSTN;POSTN;POSTN;POSTN	138	0.411784	1
cg00884334	-0.00106616	0.00033293	0.00172294	34787920	15		139	0.411784	1
cg27210136	0.00198198	0.000618978	0.00172474	45932641	17	SP6	139	0.411784	1
cg01354137	-0.000846155	0.000264268	0.00172551	2359459	1		139	0.411784	1
cg04776718	-0.00170163	0.000531463	0.00172605	3601042	11		139	0.411784	1
cg20050113	-0.00192291	0.000600583	0.00172631	103236861	2	SLC9A2	139	0.411784	1
cg27508055	-0.00166507	0.000520056	0.00172643	19286187	2		131	0.411784	1
cg25494064	-0.0010024	0.000313097	0.00172723	100286340	9	TMOD1;TMOD1	139	0.411784	1
cg07597976	-0.00150279	0.00046941	0.00172799	28943019	16	CD19	139	0.411784	1
cg10172068	-0.00162761	0.000508434	0.00172917	2431333	11	TRPM5	138	0.411814	1
cg04468334	-0.0019624	0.000613039	0.00172986	149414901	7	KRBA1	139	0.411814	1
cg10911354	-0.000837077	0.000261528	0.00173199	20279179	22		139	0.411914	1
cg26334832	0.00134168	0.000419183	0.00173202	42220152	20	IFT52	139	0.411914	1
cg21215409	0.00171067	0.000534648	0.00173813	145514316	8	BOP1;HSF1	139	0.413088	1
cg15507776	0.000560963	0.000175328	0.0017387	136538369	3	TMEM22;TMEM22;TMEM22;TMEM22	139	0.413088	1
cg25254949	-0.000961097	0.000300411	0.00174004	17098256	21		139	0.413194	1
cg03158561	0.00170284	0.000532286	0.0017409	8705959	11	RPL27A;SNORA45	135	0.413194	1
cg12501888	0.000272207	8.50981e-05	0.00174299	85177176	15	SCAND2;SCAND2	139	0.413389	1
cg25777818	-0.00177982	0.000556474	0.00174493	157345520	7	PTPRN2;PTPRN2;PTPRN2	139	0.413389	1
cg03447361	-0.00140894	0.000440557	0.00174671	58972525	16		138	0.413389	1
cg01802152	-0.0011483	0.000359064	0.00174689	1779640	16	MAPK8IP3;MAPK8IP3	139	0.413389	1
cg22796353	0.000585224	0.000182833	0.00174694	156400281	7		139	0.413389	1
cg16712438	-0.00111396	0.000348343	0.00174777	3187397	11	OSBPL5;OSBPL5;OSBPL5	139	0.413389	1
[truncated: 27,986 more rows]

## Sheet: Table S3
Table S3. Differentially Methylated Regions (DMRs)
Comparison	DMR	Chr	N CpGs in DMR	P for DMR	Sidak-corrected P for DMR	Illumina Gene Annotation	CpG	Beta in single site EWAS	StdErr in single site EWAS	P-value in single site EWAS
CLOvsCLP (Blood)	Chr6:160241105-160241557	6	4	4.636e-07	0.0004848	PNLDC1	cg15829665	0.0555253	0.0262242	0.0371889
CLOvsCLP (Blood)	Chr6:160241105-160241557	6	4	4.636e-07	0.0004848	PNLDC1	cg17481235	0.0531608	0.0180013	0.00407819
CLOvsCLP (Blood)	Chr6:160241105-160241557	6	4	4.636e-07	0.0004848	PNLDC1	cg21457401	0.0635421	0.0234658	0.00820327
CLOvsCLP (Blood)	Chr6:160241105-160241557	6	4	4.636e-07	0.0004848	PNLDC1	cg27247736	0.0777769	0.0216929	0.000564016
CLOvsCLP (Blood)	Chr6:33280052-33280437	6	11	2.293e-08	2.816e-05	TAPBP;TAPBP;TAPBP	cg01253676	-0.0264746	0.0126954	0.0400707
CLOvsCLP (Blood)	Chr6:33280052-33280437	6	11	2.293e-08	2.816e-05	TAPBP;TAPBP;TAPBP	cg02863594	-0.0296851	0.0165538	0.0765316
CLOvsCLP (Blood)	Chr6:33280052-33280437	6	11	2.293e-08	2.816e-05	TAPBP;TAPBP;TAPBP	cg03780271	-0.0080766	0.00549078	0.145044
CLOvsCLP (Blood)	Chr6:33280052-33280437	6	11	2.293e-08	2.816e-05	TAPBP;TAPBP;TAPBP	cg06375761	-0.0135897	0.0103169	0.191881
CLOvsCLP (Blood)	Chr6:33280052-33280437	6	11	2.293e-08	2.816e-05	TAPBP;TAPBP;TAPBP	cg11796996	-0.0334613	0.0145962	0.0243789
CLOvsCLP (Blood)	Chr6:33280052-33280437	6	11	2.293e-08	2.816e-05	TAPBP;TAPBP;TAPBP	cg12589538	-0.0379126	0.0106848	0.000637675
CLOvsCLP (Blood)	Chr6:33280052-33280437	6	11	2.293e-08	2.816e-05	TAPBP;TAPBP;TAPBP	cg13638257	-0.0329148	0.011922	0.00707818
CLOvsCLP (Blood)	Chr6:33280052-33280437	6	11	2.293e-08	2.816e-05	TAPBP;TAPBP;TAPBP	cg14419102	-0.0485386	0.0170492	0.00554626
CLOvsCLP (Blood)	Chr6:33280052-33280437	6	11	2.293e-08	2.816e-05	TAPBP;TAPBP;TAPBP	cg18353226	-0.00998669	0.00691296	0.152281
CLOvsCLP (Blood)	Chr6:33280052-33280437	6	11	2.293e-08	2.816e-05	TAPBP;TAPBP;TAPBP	cg20998791	-0.023968	0.011471	0.0396931
CLOvsCLP (Blood)	Chr6:33280052-33280437	6	11	2.293e-08	2.816e-05	TAPBP;TAPBP;TAPBP	cg26083458	-0.0411073	0.015036	0.00763088
CLOvsCLP (Blood)	Chr7:4832112-4832536	7	5	7.729e-07	0.0008615		cg00913283	0.0506174	0.0215532	0.0211993
CLOvsCLP (Blood)	Chr7:4832112-4832536	7	5	7.729e-07	0.0008615		cg11536851	0.05866	0.0189788	0.0027077
CLOvsCLP (Blood)	Chr7:4832112-4832536	7	5	7.729e-07	0.0008615		cg18271789	0.0385488	0.0153174	0.013748
CLOvsCLP (Blood)	Chr7:4832112-4832536	7	5	7.729e-07	0.0008615		cg18834058	0.0446518	0.0190806	0.0216469
CLOvsCLP (Blood)	Chr7:4832112-4832536	7	5	7.729e-07	0.0008615		cg26181334	0.0229036	0.00938482	0.0167692
CLOvsCLP (Blood)	Chr8:124194847-124195193	8	5	9.246e-07	0.001263	FAM83A;FAM83A;FAM83A;FAM83A	cg15425827	-0.0302225	0.00842608	0.000561367
CLOvsCLP (Blood)	Chr8:124194847-124195193	8	5	9.246e-07	0.001263	FAM83A;FAM83A;FAM83A;FAM83A	cg15893493	-0.00737689	0.00436736	0.0949096
CLOvsCLP (Blood)	Chr8:124194847-124195193	8	5	9.246e-07	0.001263	FAM83A;FAM83A;FAM83A;FAM83A	cg20218614	-0.0205538	0.00969728	0.0369963
CLOvsCLP (Blood)	Chr8:124194847-124195193	8	5	9.246e-07	0.001263	FAM83A;FAM83A	cg22384356	-0.072037	0.0262989	0.00752033
CLOvsCLP (Blood)	Chr8:124194847-124195193	8	5	9.246e-07	0.001263	FAM83A;FAM83A	cg23067535	-0.064025	0.0239279	0.00896243
CLOvsCLP (Lip)	Chr1:248100183-248100615	1	10	3.733e-08	4.086e-05	OR2L13;OR2L13	cg00785941	0.0485395	0.0189451	0.0123302
CLOvsCLP (Lip)	Chr1:248100183-248100615	1	10	3.733e-08	4.086e-05	OR2L13;OR2L13	cg03748376	0.0760169	0.0357317	0.0365849
CLOvsCLP (Lip)	Chr1:248100183-248100615	1	10	3.733e-08	4.086e-05	OR2L13	cg04028570	0.0588876	0.0230018	0.0124212
CLOvsCLP (Lip)	Chr1:248100183-248100615	1	10	3.733e-08	4.086e-05	OR2L13	cg08260406	0.0468912	0.0184032	0.0127996
CLOvsCLP (Lip)	Chr1:248100183-248100615	1	10	3.733e-08	4.086e-05	OR2L13	cg08861456	0.0274971	0.0232201	0.239934
CLOvsCLP (Lip)	Chr1:248100183-248100615	1	10	3.733e-08	4.086e-05	OR2L13;OR2L13	cg08944170	0.0865019	0.0362202	0.0193485
CLOvsCLP (Lip)	Chr1:248100183-248100615	1	10	3.733e-08	4.086e-05	OR2L13	cg09506600	0.0588895	0.0359931	0.105841
CLOvsCLP (Lip)	Chr1:248100183-248100615	1	10	3.733e-08	4.086e-05	OR2L13	cg15595212	0.0430219	0.0182978	0.0212385
CLOvsCLP (Lip)	Chr1:248100183-248100615	1	10	3.733e-08	4.086e-05	OR2L13	cg20434529	0.0322431	0.0135046	0.019381
CLOvsCLP (Lip)	Chr1:248100183-248100615	1	10	3.733e-08	4.086e-05	OR2L13;OR2L13	cg20507276	0.0489556	0.0232528	0.0384781
CLOvsCLP (Lip)	Chr1:7842159-7842407	1	4	9.506e-08	0.0001812		cg02277850	0.0289855	0.0113368	0.0125061
CLOvsCLP (Lip)	Chr1:7842159-7842407	1	4	9.506e-08	0.0001812		cg14511923	0.0555394	0.0158414	0.000757609
CLOvsCLP (Lip)	Chr1:7842159-7842407	1	4	9.506e-08	0.0001812		cg22229039	0.0270316	0.0100741	0.00889854
CLOvsCLP (Lip)	Chr1:7842159-7842407	1	4	9.506e-08	0.0001812		cg23987789	0.0547429	0.0162098	0.0011448
CLOvsCLP (Lip)	Chr11:27015592-27015992	11	6	5.058e-07	0.0005977	FIBIN;FIBIN	cg01649773	-0.0110132	0.00422325	0.010917
CLOvsCLP (Lip)	Chr11:27015592-27015992	11	6	5.058e-07	0.0005977	FIBIN	cg02565993	-0.00251754	0.00273513	0.360178
CLOvsCLP (Lip)	Chr11:27015592-27015992	11	6	5.058e-07	0.0005977	FIBIN;FIBIN	cg04622802	-0.0213878	0.00735979	0.00476221
CLOvsCLP (Lip)	Chr11:27015592-27015992	11	6	5.058e-07	0.0005977	FIBIN;FIBIN	cg07042914	-0.00547527	0.00231707	0.0206181
CLOvsCLP (Lip)	Chr11:27015592-27015992	11	6	5.058e-07	0.0005977	FIBIN;FIBIN	cg07777008	-0.0119349	0.00454273	0.0103598
CLOvsCLP (Lip)	Chr11:27015592-27015992	11	6	5.058e-07	0.0005977	FIBIN;FIBIN	cg15621260	-0.0176108	0.00545561	0.00182407
CLOvsCLP (Lip)	Chr12:115131142-115131847	12	7	1.734e-09	1.163e-06		cg00093686	0.00619006	0.00371087	0.0993086
CLOvsCLP (Lip)	Chr12:115131142-115131847	12	7	1.734e-09	1.163e-06		cg00507008	0.0616267	0.018123	0.0010631
CLOvsCLP (Lip)	Chr12:115131142-115131847	12	7	1.734e-09	1.163e-06		cg03051777	0.0371194	0.0126063	0.00426089
CLOvsCLP (Lip)	Chr12:115131142-115131847	12	7	1.734e-09	1.163e-06		cg09417809	0.0359775	0.0126328	0.00562313
CLOvsCLP (Lip)	Chr12:115131142-115131847	12	7	1.734e-09	1.163e-06		cg12153794	0.0560496	0.0141923	0.000170686
CLOvsCLP (Lip)	Chr12:115131142-115131847	12	7	1.734e-09	1.163e-06		cg23424407	0.0148371	0.0136021	0.278721
CLOvsCLP (Lip)	Chr12:115131142-115131847	12	7	1.734e-09	1.163e-06		cg26621770	0.0431136	0.0151708	0.00572075
CLOvsCLP (Lip)	Chr12:115135169-115135577	12	8	2.447e-06	0.002831		cg03723247	-0.0302058	0.0168352	0.0767568
CLOvsCLP (Lip)	Chr12:115135169-115135577	12	8	2.447e-06	0.002831		cg08162222	-0.0191522	0.0140516	0.176807
CLOvsCLP (Lip)	Chr12:115135169-115135577	12	8	2.447e-06	0.002831		cg15402529	-0.0401601	0.0162824	0.0158387
CLOvsCLP (Lip)	Chr12:115135169-115135577	12	8	2.447e-06	0.002831		cg17428559	-0.0573038	0.0195667	0.00446147
CLOvsCLP (Lip)	Chr12:115135169-115135577	12	8	2.447e-06	0.002831		cg23243267	-0.0259014	0.0204248	0.208521
CLOvsCLP (Lip)	Chr12:115135169-115135577	12	8	2.447e-06	0.002831		cg23342718	-0.0415746	0.0164508	0.01352
CLOvsCLP (Lip)	Chr12:115135169-115135577	12	8	2.447e-06	0.002831		cg25106645	-0.019288	0.00946344	0.0449683
CLOvsCLP (Lip)	Chr12:115135169-115135577	12	8	2.447e-06	0.002831		cg26385172	-0.0445616	0.0196589	0.0263288
CLOvsCLP (Lip)	Chr19:2867376-2867754	19	3	7.916e-06	0.009852	ZNF556;ZNF556	cg01039355	-0.0276654	0.0080843	0.000992259
CLOvsCLP (Lip)	Chr19:2867376-2867754	19	3	7.916e-06	0.009852	ZNF556;ZNF556	cg07805221	-0.014331	0.00612597	0.0218759
CLOvsCLP (Lip)	Chr19:2867376-2867754	19	3	7.916e-06	0.009852	ZNF556	cg19636861	-0.0514594	0.0181801	0.00590744
CLOvsCLP (Lip)	Chr2:10830698-10830765	2	3	1.717e-07	0.001211	NOL10	cg01299579	0.0274308	0.00818189	0.00125693
CLOvsCLP (Lip)	Chr2:10830698-10830765	2	3	1.717e-07	0.001211	NOL10	cg02196655	0.0675014	0.0167862	0.00013273
CLOvsCLP (Lip)	Chr2:10830698-10830765	2	3	1.717e-07	0.001211	NOL10	cg03983476	0.0104652	0.0038153	0.00759048
CLOvsCLP (Lip)	Chr3:124885385-124885460	3	2	7.017e-06	0.04327	SLC12A8	cg00663396	0.0380179	0.00959371	0.000165869
CLOvsCLP (Lip)	Chr3:124885385-124885460	3	2	7.017e-06	0.04327	SLC12A8	cg17997976	0.0270537	0.00925017	0.0045129
CLOvsCLP (Lip)	Chr3:125708958-125709524	3	5	2.718e-08	2.27e-05		cg02772935	-0.014069	0.00401542	0.00078232
CLOvsCLP (Lip)	Chr3:125708958-125709524	3	5	2.718e-08	2.27e-05		cg02807482	-0.0329345	0.0142808	0.0237548
CLOvsCLP (Lip)	Chr3:125708958-125709524	3	5	2.718e-08	2.27e-05		cg04553112	-0.0386038	0.0125957	0.00299059
CLOvsCLP (Lip)	Chr3:125708958-125709524	3	5	2.718e-08	2.27e-05		cg06494592	-0.00881795	0.00335284	0.0103815
CLOvsCLP (Lip)	Chr3:125708958-125709524	3	5	2.718e-08	2.27e-05		cg18479299	-0.0355621	0.0138295	0.0120277
CLOvsCLP (Lip)	Chr6:161796785-161796855	6	3	2.027e-06	0.0136	PARK2;PARK2;PARK2	cg19301114	-0.0557975	0.0129181	4.56029e-05
CLOvsCLP (Lip)	Chr6:161796785-161796855	6	3	2.027e-06	0.0136	PARK2;PARK2;PARK2	cg23244761	-0.0737706	0.027293	0.0084324
CLOvsCLP (Lip)	Chr6:161796785-161796855	6	3	2.027e-06	0.0136	PARK2;PARK2;PARK2	cg26872907	-0.0496572	0.0225162	0.0303708
CLOvsCLP (Lip)	Chr6:31275551-31276106	6	13	8.984e-08	7.653e-05		cg02446475	0.033331	0.0175601	0.0613805
CLOvsCLP (Lip)	Chr6:31275551-31276106	6	13	8.984e-08	7.653e-05		cg03555881	0.0467158	0.0241616	0.0568063
CLOvsCLP (Lip)	Chr6:31275551-31276106	6	13	8.984e-08	7.653e-05		cg03709428	0.0361116	0.0184696	0.054143
CLOvsCLP (Lip)	Chr6:31275551-31276106	6	13	8.984e-08	7.653e-05		cg08762424	0.0297831	0.0129455	0.0244382
CLOvsCLP (Lip)	Chr6:31275551-31276106	6	13	8.984e-08	7.653e-05		cg12076350	0.0537339	0.0232584	0.0235157
CLOvsCLP (Lip)	Chr6:31275551-31276106	6	13	8.984e-08	7.653e-05		cg12846737	0.00484276	0.00198187	0.0168033
CLOvsCLP (Lip)	Chr6:31275551-31276106	6	13	8.984e-08	7.653e-05		cg14801238	0.0322283	0.018772	0.0899797
CLOvsCLP (Lip)	Chr6:31275551-31276106	6	13	8.984e-08	7.653e-05		cg17250082	0.0544421	0.019237	0.00593251
CLOvsCLP (Lip)	Chr6:31275551-31276106	6	13	8.984e-08	7.653e-05		cg23536255	-0.0012642	0.00516644	0.807336
CLOvsCLP (Lip)	Chr6:31275551-31276106	6	13	8.984e-08	7.653e-05		cg25107000	0.0426805	0.0201459	0.03731
CLOvsCLP (Lip)	Chr6:31275551-31276106	6	13	8.984e-08	7.653e-05		cg26343358	0.0375689	0.0202556	0.0674127
CLOvsCLP (Lip)	Chr6:31275551-31276106	6	13	8.984e-08	7.653e-05		cg27071793	0.0445728	0.0200375	0.0290077
CLOvsCLP (Lip)	Chr6:31275551-31276106	6	13	8.984e-08	7.653e-05		cg27258561	0.0444251	0.0193794	0.0245796
CLOvsCLP (Lip)	Chr7:158789723-158790116	7	4	3.549e-06	0.004261		cg04111992	-0.0717644	0.0281575	0.0127764
CLOvsCLP (Lip)	Chr7:158789723-158790116	7	4	3.549e-06	0.004261		cg09640425	-0.0742965	0.0250073	0.00394459
CLOvsCLP (Lip)	Chr7:158789723-158790116	7	4	3.549e-06	0.004261		cg09826364	-0.0451953	0.0193665	0.0221887
CLOvsCLP (Lip)	Chr7:158789723-158790116	7	4	3.549e-06	0.004261		cg19418458	-0.0840679	0.032292	0.0110463
CLOvsCLP (Lip)	Chr7:4832112-4832536	7	5	5.243e-07	0.0005845		cg00913283	0.0426521	0.0184955	0.0237626
CLOvsCLP (Lip)	Chr7:4832112-4832536	7	5	5.243e-07	0.0005845		cg11536851	0.0428034	0.0166179	0.0118919
CLOvsCLP (Lip)	Chr7:4832112-4832536	7	5	5.243e-07	0.0005845		cg18271789	0.0292657	0.0119643	0.0166929
CLOvsCLP (Lip)	Chr7:4832112-4832536	7	5	5.243e-07	0.0005845		cg18834058	0.0419869	0.0174704	0.0186217
CLOvsCLP (Lip)	Chr7:4832112-4832536	7	5	5.243e-07	0.0005845		cg26181334	0.0308427	0.00985885	0.00247133
CLOvsCLP (Lip)	Chr8:11471571-11471882	8	4	8.887e-06	0.01342		cg07291889	-0.0278837	0.00943337	0.00412249
CLOvsCLP (Lip)	Chr8:11471571-11471882	8	4	8.887e-06	0.01342		cg16284953	-0.0171182	0.0107465	0.115224
CLOvsCLP (Lip)	Chr8:11471571-11471882	8	4	8.887e-06	0.01342		cg23823894	-0.0278871	0.00987481	0.00601656
CLOvsCLP (Lip)	Chr8:11471571-11471882	8	4	8.887e-06	0.01342		cg24415728	-0.0367096	0.0131825	0.00672064
CPOvsCLO (Blood)	Chr1:111218276-111218555	1	4	8.285e-06	0.01394	KCNA3	cg00995520	0.0607401	0.0239946	0.0132236
CPOvsCLO (Blood)	Chr1:111218276-111218555	1	4	8.285e-06	0.01394	KCNA3	cg03483626	0.0541031	0.0180378	0.00355855
CPOvsCLO (Blood)	Chr1:111218276-111218555	1	4	8.285e-06	0.01394	KCNA3	cg07421287	0.0429886	0.00945354	1.81073e-05
CPOvsCLO (Blood)	Chr1:111218276-111218555	1	4	8.285e-06	0.01394	KCNA3	cg18395935	0.00428878	0.00582366	0.463539
CPOvsCLO (Blood)	Chr1:120174149-120174874	1	5	1.377e-05	0.008942	ZNF697	cg03601828	0.0043017	0.00281463	0.130231
CPOvsCLO (Blood)	Chr1:120174149-120174874	1	5	1.377e-05	0.008942	ZNF697	cg06814792	-0.0260945	0.00808234	0.00177553
CPOvsCLO (Blood)	Chr1:120174149-120174874	1	5	1.377e-05	0.008942	ZNF697	cg15513620	-0.0314488	0.00568443	3.50739e-07
CPOvsCLO (Blood)	Chr1:120174149-120174874	1	5	1.377e-05	0.008942	ZNF697	cg17501774	0.00687416	0.00664117	0.303601
CPOvsCLO (Blood)	Chr1:120174149-120174874	1	5	1.377e-05	0.008942	ZNF697	cg19496978	-0.00557	0.00695471	0.425451
CPOvsCLO (Blood)	Chr1:12203751-12204097	1	2	6.352e-06	0.008642	TNFRSF8;TNFRSF8	cg06853894	-0.018793	0.00839543	0.0278345
CPOvsCLO (Blood)	Chr1:12203751-12204097	1	2	6.352e-06	0.008642	TNFRSF8;TNFRSF8	cg24492058	-0.0293792	0.00614917	7.44405e-06
CPOvsCLO (Blood)	Chr1:1361655-1361730	1	3	1.89e-06	0.01184	TMEM88B	cg09368716	0.0394107	0.0127372	0.00268062
CPOvsCLO (Blood)	Chr1:1361655-1361730	1	3	1.89e-06	0.01184	TMEM88B	cg12208770	0.0272682	0.00894465	0.00307454
CPOvsCLO (Blood)	Chr1:1361655-1361730	1	3	1.89e-06	0.01184	TMEM88B	cg26863172	0.0602567	0.0189961	0.00211418
CPOvsCLO (Blood)	Chr1:1403857-1404171	1	3	2.137e-05	0.03167	ATAD3C	cg00391668	0.0434414	0.0135457	0.00189828
CPOvsCLO (Blood)	Chr1:1403857-1404171	1	3	2.137e-05	0.03167	ATAD3C	cg17821649	-0.0192237	0.0116442	0.102487
CPOvsCLO (Blood)	Chr1:1403857-1404171	1	3	2.137e-05	0.03167	ATAD3C	cg19621710	0.0350336	0.0101598	0.000884288
CPOvsCLO (Blood)	Chr1:144930572-144930965	1	2	3.268e-10	3.931e-07	PDE4DIP;PDE4DIP;PDE4DIP	cg02854922	-0.0540153	0.00968298	2.89419e-07
CPOvsCLO (Blood)	Chr1:144930572-144930965	1	2	3.268e-10	3.931e-07	PDE4DIP;PDE4DIP;PDE4DIP	cg21608225	-0.11294	0.0266957	5.9123e-05
CPOvsCLO (Blood)	Chr1:155162752-155163014	1	4	3.726e-06	0.006702	MUC1;MUC1;MUC1;MUC1;MUC1;MUC1;MUC1	cg02386822	-0.011027	0.00444424	0.0150881
CPOvsCLO (Blood)	Chr1:155162752-155163014	1	4	3.726e-06	0.006702	MUC1;MUC1;MUC1;MUC1;MUC1;MUC1;MUC1	cg07399355	-0.00225165	0.00128044	0.0823049
CPOvsCLO (Blood)	Chr1:155162752-155163014	1	4	3.726e-06	0.006702	MUC1;MUC1;MUC1;MUC1;MUC1;MUC1;MUC1	cg22500132	-0.0319552	0.00945759	0.00110584
CPOvsCLO (Blood)	Chr1:155162752-155163014	1	4	3.726e-06	0.006702	MUC1;MUC1;MUC1;MUC1;MUC1;MUC1;MUC1	cg22531371	-0.0216606	0.00693999	0.00247014
CPOvsCLO (Blood)	Chr1:159825552-159825762	1	4	4.175e-09	9.4e-06	VSIG8;C1orf204	cg00303378	0.0243002	0.014811	0.104603
CPOvsCLO (Blood)	Chr1:159825552-159825762	1	4	4.175e-09	9.4e-06	VSIG8;C1orf204	cg12217625	0.0577369	0.0222947	0.0113206
CPOvsCLO (Blood)	Chr1:159825552-159825762	1	4	4.175e-09	9.4e-06	VSIG8;C1orf204	cg17986992	0.0778825	0.0136246	1.61869e-07
CPOvsCLO (Blood)	Chr1:159825552-159825762	1	4	4.175e-09	9.4e-06	VSIG8;C1orf204	cg24035898	0.0414168	0.0104965	0.000164415
CPOvsCLO (Blood)	Chr1:17197624-17198527	1	4	6.841e-07	0.0003581		cg06988967	0.0160687	0.00890039	0.0745964
CPOvsCLO (Blood)	Chr1:17197624-17198527	1	4	6.841e-07	0.0003581		cg07564869	0.0216832	0.00616788	0.000710192
CPOvsCLO (Blood)	Chr1:17197624-17198527	1	4	6.841e-07	0.0003581		cg09861838	0.0363114	0.010425	0.000789533
CPOvsCLO (Blood)	Chr1:17197624-17198527	1	4	6.841e-07	0.0003581		cg13178798	0.0233102	0.00929854	0.0141073
CPOvsCLO (Blood)	Chr1:179713828-179713951	1	2	1.783e-06	0.006831	FAM163A	cg21363811	0.0481037	0.0143832	0.00123378
CPOvsCLO (Blood)	Chr1:179713828-179713951	1	2	1.783e-06	0.006831	FAM163A	cg24460126	0.0682451	0.017023	0.000131497
CPOvsCLO (Blood)	Chr1:212688417-212688998	1	6	1.513e-19	1.231e-16		cg00909806	0.038048	0.0124887	0.00309242
CPOvsCLO (Blood)	Chr1:212688417-212688998	1	6	1.513e-19	1.231e-16		cg10533103	0.0780569	0.0144092	5.66586e-07
CPOvsCLO (Blood)	Chr1:212688417-212688998	1	6	1.513e-19	1.231e-16		cg11968804	0.0259517	0.00716646	0.000500447
CPOvsCLO (Blood)	Chr1:212688417-212688998	1	6	1.513e-19	1.231e-16		cg14988680	0.0178518	0.00663707	0.00862477
CPOvsCLO (Blood)	Chr1:212688417-212688998	1	6	1.513e-19	1.231e-16		cg18147098	0.108245	0.0181266	5.44477e-08
CPOvsCLO (Blood)	Chr1:212688417-212688998	1	6	1.513e-19	1.231e-16		cg23075506	0.0826359	0.0150542	4.20053e-07
CPOvsCLO (Blood)	Chr1:228297864-228297976	1	3	1.01e-08	4.262e-05	MRPL55;MRPL55;MRPL55;MRPL55;MRPL55;MRPL55;MRPL55;MRPL55	cg08158976	-0.0593845	0.0158386	0.000324771
CPOvsCLO (Blood)	Chr1:228297864-228297976	1	3	1.01e-08	4.262e-05	MRPL55;MRPL55;MRPL55;MRPL55;MRPL55;MRPL55;MRPL55;MRPL55	cg09462576	-0.047697	0.0120838	0.00016361
CPOvsCLO (Blood)	Chr1:228297864-228297976	1	3	1.01e-08	4.262e-05	MRPL55;MRPL55;MRPL55;MRPL55;MRPL55;MRPL55;MRPL55;MRPL55	cg22163199	-0.057419	0.016471	0.000782012
CPOvsCLO (Blood)	Chr1:230849519-230850051	1	4	3.267e-06	0.002899	AGT;AGT	cg01083716	0.0204598	0.00660697	0.00265994
CPOvsCLO (Blood)	Chr1:230849519-230850051	1	4	3.267e-06	0.002899	AGT	cg07502417	0.0485368	0.0157435	0.00277244
CPOvsCLO (Blood)	Chr1:230849519-230850051	1	4	3.267e-06	0.002899	AGT	cg22647018	0.014058	0.00977355	0.154044
CPOvsCLO (Blood)	Chr1:230849519-230850051	1	4	3.267e-06	0.002899	AGT;AGT	cg24474852	0.053298	0.0173888	0.00292585
CPOvsCLO (Blood)	Chr1:234350834-234351343	1	4	2.116e-11	1.966e-08	SLC35F3	cg08455719	0.0119278	0.00623927	0.0593199
CPOvsCLO (Blood)	Chr1:234350834-234351343	1	4	2.116e-11	1.966e-08	SLC35F3	cg13058819	0.0748371	0.0183671	0.000104089
CPOvsCLO (Blood)	Chr1:234350834-234351343	1	4	2.116e-11	1.966e-08	SLC35F3	cg13359765	0.0432249	0.00969659	2.5426e-05
CPOvsCLO (Blood)	Chr1:234350834-234351343	1	4	2.116e-11	1.966e-08	SLC35F3	cg25736663	0.0590714	0.011997	4.18897e-06
CPOvsCLO (Blood)	Chr1:2989085-2989308	1	2	3.026e-07	0.0006413	PRDM16;PRDM16	cg01431482	-0.0410296	0.0113717	0.000523039
CPOvsCLO (Blood)	Chr1:2989085-2989308	1	2	3.026e-07	0.0006413	PRDM16;PRDM16	cg25618424	-0.0401727	0.00947556	5.72089e-05
CPOvsCLO (Blood)	Chr1:40388223-40388396	1	3	1.503e-07	0.0004108		cg02630477	0.0630834	0.0125378	2.72808e-06
CPOvsCLO (Blood)	Chr1:40388223-40388396	1	3	1.503e-07	0.0004108		cg04218880	0.0405219	0.0123784	0.00154283
CPOvsCLO (Blood)	Chr1:40388223-40388396	1	3	1.503e-07	0.0004108		cg15196156	0.0343733	0.0165532	0.0409013
CPOvsCLO (Blood)	Chr1:42384056-42384648	1	7	1.076e-07	8.589e-05	HIVEP3;HIVEP3;HIVEP3;HIVEP3	cg03884592	-0.0575636	0.0187158	0.00283414
CPOvsCLO (Blood)	Chr1:42384056-42384648	1	7	1.076e-07	8.589e-05	HIVEP3;HIVEP3	cg15644324	-0.020034	0.00957413	0.0394472
CPOvsCLO (Blood)	Chr1:42384056-42384648	1	7	1.076e-07	8.589e-05	HIVEP3;HIVEP3	cg15937073	-0.0316931	0.0162175	0.0539979
CPOvsCLO (Blood)	Chr1:42384056-42384648	1	7	1.076e-07	8.589e-05	HIVEP3;HIVEP3	cg16685388	-0.0208477	0.0105578	0.0515967
CPOvsCLO (Blood)	Chr1:42384056-42384648	1	7	1.076e-07	8.589e-05	HIVEP3;HIVEP3;HIVEP3;HIVEP3	cg23762517	-0.0456632	0.021492	0.0365543
CPOvsCLO (Blood)	Chr1:42384056-42384648	1	7	1.076e-07	8.589e-05	HIVEP3;HIVEP3;HIVEP3;HIVEP3	cg25607920	-0.0695815	0.0220672	0.00224023
CPOvsCLO (Blood)	Chr1:42384056-42384648	1	7	1.076e-07	8.589e-05	HIVEP3;HIVEP3;HIVEP3;HIVEP3	cg26038582	-0.100827	0.0364582	0.00698521
CPOvsCLO (Blood)	Chr1:43281678-43281795	1	2	5.899e-07	0.002381	CCDC23;ERMAP	cg18142162	-0.0471585	0.0169225	0.00658123
CPOvsCLO (Blood)	Chr1:43281678-43281795	1	2	5.899e-07	0.002381	CCDC23;ERMAP	cg23839159	-0.0558874	0.0111781	3.09717e-06
CPOvsCLO (Blood)	Chr1:45274048-45274100	1	2	2.405e-06	0.02163	TCTEX1D4;BTBD19	cg03434029	-0.0317657	0.0074921	5.71509e-05
CPOvsCLO (Blood)	Chr1:45274048-45274100	1	2	2.405e-06	0.02163	TCTEX1D4;BTBD19	cg11448683	-0.0284971	0.00912983	0.00246866
CPOvsCLO (Blood)	Chr1:47905067-47906277	1	4	6.705e-11	2.62e-08	FOXD2;FOXD2	cg02294302	0.0534087	0.0069221	2.24214e-11
CPOvsCLO (Blood)	Chr1:47905067-47906277	1	4	6.705e-11	2.62e-08	FOXD2;FOXD2	cg14513071	0.027461	0.0082501	0.00129752
CPOvsCLO (Blood)	Chr1:47905067-47906277	1	4	6.705e-11	2.62e-08	FOXD2;FOXD2	cg15691862	0.0197696	0.00711038	0.00670005
CPOvsCLO (Blood)	Chr1:47905067-47906277	1	4	6.705e-11	2.62e-08	FOXD2	cg16076997	-0.00380531	0.00248641	0.129664
CPOvsCLO (Blood)	Chr1:6187633-6188121	1	4	7.846e-06	0.007572	CHD5	cg12135344	-0.0463668	0.0172055	0.00850272
CPOvsCLO (Blood)	Chr1:6187633-6188121	1	4	7.846e-06	0.007572	CHD5	cg15205435	-0.02198	0.00959009	0.0245375
CPOvsCLO (Blood)	Chr1:6187633-6188121	1	4	7.846e-06	0.007572	CHD5	cg17927613	-0.0483007	0.0200035	0.0179232
CPOvsCLO (Blood)	Chr1:6187633-6188121	1	4	7.846e-06	0.007572	CHD5	cg25143235	-0.00389633	0.00136479	0.00552954
CPOvsCLO (Blood)	Chr1:7763225-7763909	1	3	5.952e-08	4.114e-05	CAMTA1	cg00067518	0.0608232	0.013343	1.73576e-05
CPOvsCLO (Blood)	Chr1:7763225-7763909	1	3	5.952e-08	4.114e-05	CAMTA1	cg04914013	0.0482817	0.00953446	2.39478e-06
CPOvsCLO (Blood)	Chr1:7763225-7763909	1	3	5.952e-08	4.114e-05	CAMTA1	cg22488970	0.00082091	0.000730596	0.264377
CPOvsCLO (Blood)	Chr1:79085713-79086198	1	3	1.02e-05	0.009891	IFI44L	cg00855901	-0.0683663	0.0125187	4.72093e-07
CPOvsCLO (Blood)	Chr1:79085713-79086198	1	3	1.02e-05	0.009891	IFI44L	cg17980508	-0.0361674	0.0134783	0.00877661
CPOvsCLO (Blood)	Chr1:79085713-79086198	1	3	1.02e-05	0.009891	IFI44L;IFI44L	cg27315157	-0.00365146	0.00408061	0.373434
CPOvsCLO (Blood)	Chr10:102107584-102107926	10	5	2.873e-05	0.03894	SCD	cg02237755	0.0420887	0.0120771	0.000784726
CPOvsCLO (Blood)	Chr10:102107584-102107926	10	5	2.873e-05	0.03894	SCD	cg03440556	0.0204342	0.00503658	0.000110766
CPOvsCLO (Blood)	Chr10:102107584-102107926	10	5	2.873e-05	0.03894	SCD	cg06400428	0.00294095	0.00163623	0.0758676
CPOvsCLO (Blood)	Chr10:102107584-102107926	10	5	2.873e-05	0.03894	SCD	cg18328965	-0.00250385	0.00238925	0.29766
CPOvsCLO (Blood)	Chr10:102107584-102107926	10	5	2.873e-05	0.03894	SCD	cg24503796	0.00442381	0.00356361	0.217919
CPOvsCLO (Blood)	Chr10:116164598-116165191	10	7	1.008e-08	8.036e-06	AFAP1L2;AFAP1L2	cg00739593	0.0128448	0.0049361	0.0109463
CPOvsCLO (Blood)	Chr10:116164598-116165191	10	7	1.008e-08	8.036e-06	AFAP1L2;AFAP1L2	cg06346505	0.0160073	0.00714272	0.0276595
CPOvsCLO (Blood)	Chr10:116164598-116165191	10	7	1.008e-08	8.036e-06	AFAP1L2;AFAP1L2	cg11453400	0.0553201	0.0160908	0.000914131
CPOvsCLO (Blood)	Chr10:116164598-116165191	10	7	1.008e-08	8.036e-06	AFAP1L2;AFAP1L2	cg15657704	0.0704364	0.0131714	7.54792e-07
CPOvsCLO (Blood)	Chr10:116164598-116165191	10	7	1.008e-08	8.036e-06	AFAP1L2;AFAP1L2	cg19615406	0.00933633	0.00445712	0.0392101
CPOvsCLO (Blood)	Chr10:116164598-116165191	10	7	1.008e-08	8.036e-06	AFAP1L2;AFAP1L2	cg20196291	0.0194537	0.00825023	0.0206992
CPOvsCLO (Blood)	Chr10:116164598-116165191	10	7	1.008e-08	8.036e-06	AFAP1L2;AFAP1L2	cg22128849	0.00185146	0.00226632	0.416269
CPOvsCLO (Blood)	Chr10:12648032-12648339	10	3	8.191e-06	0.01254	CAMK1D;CAMK1D	cg00115178	-0.0251607	0.00942118	0.00908842
CPOvsCLO (Blood)	Chr10:12648032-12648339	10	3	8.191e-06	0.01254	CAMK1D;CAMK1D	cg26169081	-0.0297538	0.00875588	0.0010393
CPOvsCLO (Blood)	Chr10:12648032-12648339	10	3	8.191e-06	0.01254	CAMK1D;CAMK1D	cg26231267	-0.0187067	0.00733454	0.0125713
CPOvsCLO (Blood)	Chr10:135202522-135203201	10	7	1.726e-06	0.001201	PAOX;PAOX;PAOX	cg03319315	0.0182498	0.00679604	0.00872884
CPOvsCLO (Blood)	Chr10:135202522-135203201	10	7	1.726e-06	0.001201	PAOX;PAOX;PAOX	cg06080948	0.0483179	0.0190474	0.0130392
CPOvsCLO (Blood)	Chr10:135202522-135203201	10	7	1.726e-06	0.001201	PAOX;PAOX;PAOX	cg10902549	0.0340381	0.0129932	0.010442
CPOvsCLO (Blood)	Chr10:135202522-135203201	10	7	1.726e-06	0.001201	PAOX;PAOX;PAOX	cg17143376	0.0148655	0.00598898	0.0150509
CPOvsCLO (Blood)	Chr10:135202522-135203201	10	7	1.726e-06	0.001201	PAOX;PAOX;PAOX	cg18563886	0.0216275	0.00955765	0.0262247
CPOvsCLO (Blood)	Chr10:135202522-135203201	10	7	1.726e-06	0.001201	PAOX;PAOX;PAOX	cg24644436	0.0281737	0.0135902	0.0412294
CPOvsCLO (Blood)	Chr10:135202522-135203201	10	7	1.726e-06	0.001201	PAOX;PAOX;PAOX	cg27072025	-0.0154035	0.0149045	0.304346
CPOvsCLO (Blood)	Chr10:3138418-3138535	10	3	1.472e-11	5.949e-08	PFKP	cg04188920	-0.0928817	0.0245999	0.000296785
CPOvsCLO (Blood)	Chr10:3138418-3138535	10	3	1.472e-11	5.949e-08	PFKP	cg20327845	-0.0975951	0.0164728	6.66351e-08
CPOvsCLO (Blood)	Chr10:3138418-3138535	10	3	1.472e-11	5.949e-08	PFKP	cg26644674	-0.0732203	0.0199234	0.000420357
CPOvsCLO (Blood)	Chr10:43447292-43447619	10	2	1.162e-06	0.001678		cg03325667	0.0246272	0.0120343	0.0438418
CPOvsCLO (Blood)	Chr10:43447292-43447619	10	2	1.162e-06	0.001678		cg04322572	0.0744852	0.0132057	2.23065e-07
CPOvsCLO (Blood)	Chr10:6214016-6214080	10	3	2.711e-12	2.003e-08	PFKFB3	cg05014727	-0.0991292	0.0214694	1.38612e-05
CPOvsCLO (Blood)	Chr10:6214016-6214080	10	3	2.711e-12	2.003e-08	PFKFB3	cg08994060	-0.0998145	0.0201872	3.86016e-06
CPOvsCLO (Blood)	Chr10:6214016-6214080	10	3	2.711e-12	2.003e-08	PFKFB3	cg26262157	-0.0714163	0.0169275	6.17044e-05
CPOvsCLO (Blood)	Chr10:63809073-63809171	10	6	8.583e-07	0.004132	ARID5B	cg00928816	-0.0326743	0.0117361	0.00663051
CPOvsCLO (Blood)	Chr10:63809073-63809171	10	6	8.583e-07	0.004132	ARID5B	cg07520810	-0.00888301	0.0141535	0.531956
CPOvsCLO (Blood)	Chr10:63809073-63809171	10	6	8.583e-07	0.004132	ARID5B	cg14789659	-0.0143565	0.0160661	0.374094
CPOvsCLO (Blood)	Chr10:63809073-63809171	10	6	8.583e-07	0.004132	ARID5B	cg16389209	-0.0395112	0.0111579	0.000652894
CPOvsCLO (Blood)	Chr10:63809073-63809171	10	6	8.583e-07	0.004132	ARID5B	cg16401465	-0.0377698	0.0107744	0.000733877
CPOvsCLO (Blood)	Chr10:63809073-63809171	10	6	8.583e-07	0.004132	ARID5B	cg20746552	-0.0450568	0.00978405	1.45204e-05
CPOvsCLO (Blood)	Chr10:72219713-72219820	10	3	2.505e-10	1.107e-06		cg09634707	0.0689713	0.021663	0.00203909
CPOvsCLO (Blood)	Chr10:72219713-72219820	10	3	2.505e-10	1.107e-06		cg14858616	0.0446923	0.0101758	3.25389e-05
CPOvsCLO (Blood)	Chr10:72219713-72219820	10	3	2.505e-10	1.107e-06		cg23444264	0.0836443	0.0172054	5.35887e-06
CPOvsCLO (Blood)	Chr10:88136645-88137209	10	4	4.689e-06	0.003923		cg07322936	-0.00253785	0.0012533	0.0460888
CPOvsCLO (Blood)	Chr10:88136645-88137209	10	4	4.689e-06	0.003923		cg08863620	0.0494347	0.0156908	0.00225829
CPOvsCLO (Blood)	Chr10:88136645-88137209	10	4	4.689e-06	0.003923		cg12236857	0.0121138	0.00638229	0.0611267
CPOvsCLO (Blood)	Chr10:88136645-88137209	10	4	4.689e-06	0.003923		cg26422151	0.0275979	0.0080891	0.00099491
CPOvsCLO (Blood)	Chr11:119630144-119630363	11	2	7.053e-09	1.523e-05		cg01282174	-0.0471803	0.0123239	0.000247602
CPOvsCLO (Blood)	Chr11:119630144-119630363	11	2	7.053e-09	1.523e-05		cg25969122	-0.0720476	0.0140472	1.84266e-06
CPOvsCLO (Blood)	Chr11:133820837-133821253	11	4	8.479e-06	0.009591	IGSF9B	cg01152015	0.0227763	0.0068132	0.00123955
CPOvsCLO (Blood)	Chr11:133820837-133821253	11	4	8.479e-06	0.009591	IGSF9B	cg03326252	0.0127958	0.00770797	0.100628
CPOvsCLO (Blood)	Chr11:133820837-133821253	11	4	8.479e-06	0.009591	IGSF9B	cg19180056	0.0387661	0.0101202	0.000245729
CPOvsCLO (Blood)	Chr11:133820837-133821253	11	4	8.479e-06	0.009591	IGSF9B	cg19907915	0.0277135	0.017746	0.122124
CPOvsCLO (Blood)	Chr11:14280813-14281054	11	3	7.032e-06	0.0137	SPON1	cg02251663	0.0529901	0.0223994	0.0202993
CPOvsCLO (Blood)	Chr11:14280813-14281054	11	3	7.032e-06	0.0137	SPON1	cg02886208	0.0976911	0.0282422	0.000853833
CPOvsCLO (Blood)	Chr11:14280813-14281054	11	3	7.032e-06	0.0137	SPON1	cg22961513	0.0662334	0.0226275	0.00442605
CPOvsCLO (Blood)	Chr11:1785547-1785805	11	9	1.436e-06	0.002628	CTSD;HCCA2	cg01936565	-0.0102412	0.00358626	0.00540961
CPOvsCLO (Blood)	Chr11:1785547-1785805	11	9	1.436e-06	0.002628	CTSD;HCCA2	cg04546747	-7.09164e-05	0.00175975	0.96795
CPOvsCLO (Blood)	Chr11:1785547-1785805	11	9	1.436e-06	0.002628	CTSD;HCCA2	cg12007048	-0.0271107	0.00696737	0.000199136
CPOvsCLO (Blood)	Chr11:1785547-1785805	11	9	1.436e-06	0.002628	CTSD;HCCA2	cg14250138	-0.026581	0.0146607	0.0733917
CPOvsCLO (Blood)	Chr11:1785547-1785805	11	9	1.436e-06	0.002628	CTSD;HCCA2	cg15017982	-0.025267	0.012817	0.0519736
CPOvsCLO (Blood)	Chr11:1785547-1785805	11	9	1.436e-06	0.002628	CTSD;HCCA2	cg15232290	-0.0187115	0.00510173	0.000428335
CPOvsCLO (Blood)	Chr11:1785547-1785805	11	9	1.436e-06	0.002628	CTSD;HCCA2	cg16977799	-0.00174133	0.00160817	0.281994
CPOvsCLO (Blood)	Chr11:1785547-1785805	11	9	1.436e-06	0.002628	CTSD;HCCA2	cg20973931	-0.0205431	0.00537582	0.000253636
CPOvsCLO (Blood)	Chr11:1785547-1785805	11	9	1.436e-06	0.002628	CTSD;HCCA2	cg22079043	-0.0289866	0.0151991	0.0599221
CPOvsCLO (Blood)	Chr11:1807232-1807334	11	2	9.023e-07	0.004174		cg10927968	0.060958	0.0230771	0.009842
CPOvsCLO (Blood)	Chr11:1807232-1807334	11	2	9.023e-07	0.004174		cg26446803	0.0618477	0.0122674	2.61885e-06
CPOvsCLO (Blood)	Chr11:36422377-36422616	11	5	4.334e-16	8.785e-13	PRR5L;PRR5L;PRR5L;PRR5L	cg00220721	-0.0451521	0.0111146	0.000108706
CPOvsCLO (Blood)	Chr11:36422377-36422616	11	5	4.334e-16	8.785e-13	PRR5L;PRR5L;PRR5L;PRR5L	cg07136133	-0.0351187	0.011803	0.0038201
CPOvsCLO (Blood)	Chr11:36422377-36422616	11	5	4.334e-16	8.785e-13	PRR5L;PRR5L;PRR5L;PRR5L;PRR5L	cg08943494	-0.0424832	0.00900036	9.31565e-06
CPOvsCLO (Blood)	Chr11:36422377-36422616	11	5	4.334e-16	8.785e-13	PRR5L;PRR5L;PRR5L;PRR5L;PRR5L	cg18520238	-0.0487989	0.0111064	3.23269e-05
CPOvsCLO (Blood)	Chr11:36422377-36422616	11	5	4.334e-16	8.785e-13	PRR5L;PRR5L;PRR5L;PRR5L	cg22117805	-0.0897129	0.0174918	1.84327e-06
CPOvsCLO (Blood)	Chr11:45907808-45908037	11	2	1.061e-05	0.02167	MAPK8IP1	cg07528484	0.0083625	0.00331682	0.0135835
CPOvsCLO (Blood)	Chr11:45907808-45908037	11	2	1.061e-05	0.02167	MAPK8IP1	cg13809236	0.0360493	0.0084732	5.41655e-05
CPOvsCLO (Blood)	Chr11:45942789-45943573	11	4	2.316e-06	0.001396	GYLTL1B	cg05265359	0.0266863	0.00782114	0.00099384
CPOvsCLO (Blood)	Chr11:45942789-45943573	11	4	2.316e-06	0.001396	GYLTL1B;GYLTL1B	cg07298299	0.0416976	0.010657	0.000184666
CPOvsCLO (Blood)	Chr11:45942789-45943573	11	4	2.316e-06	0.001396	GYLTL1B	cg17980610	-0.00307935	0.00483741	0.526136
CPOvsCLO (Blood)	Chr11:45942789-45943573	11	4	2.316e-06	0.001396	GYLTL1B	cg20608085	0.0330122	0.0104461	0.00219231
CPOvsCLO (Blood)	Chr11:504551-504938	11	6	3.528e-05	0.04219	RNH1;RNH1;RNH1;RNH1;RNH1;RNH1;RNH1;RNH1	cg01704474	-0.0160177	0.0146438	0.277161
CPOvsCLO (Blood)	Chr11:504551-504938	11	6	3.528e-05	0.04219	RNH1;RNH1;RNH1;RNH1;RNH1;RNH1;RNH1;RNH1	cg14468692	-0.0148773	0.0140601	0.293032
CPOvsCLO (Blood)	Chr11:504551-504938	11	6	3.528e-05	0.04219	RNH1;RNH1;RNH1;RNH1;RNH1;RNH1;RNH1;RNH1	cg15661311	-0.00732762	0.00378455	0.0562474
CPOvsCLO (Blood)	Chr11:504551-504938	11	6	3.528e-05	0.04219	RNH1;RNH1;RNH1;RNH1;RNH1;RNH1;RNH1;RNH1	cg20813589	-0.0379551	0.0120708	0.00230121
CPOvsCLO (Blood)	Chr11:504551-504938	11	6	3.528e-05	0.04219	RNH1;RNH1;RNH1;RNH1;RNH1;RNH1;RNH1;RNH1	cg23687466	-0.0316769	0.0143269	0.029753
CPOvsCLO (Blood)	Chr11:504551-504938	11	6	3.528e-05	0.04219	RNH1;RNH1;RNH1;RNH1;RNH1;RNH1;RNH1;RNH1	cg23927970	-0.0405578	0.0111917	0.000496045
CPOvsCLO (Blood)	Chr11:58342997-58343319	11	2	2.98e-05	0.04281	LPXN;LPXN;LPXN	cg02044895	-0.00165296	0.00121794	0.178359
CPOvsCLO (Blood)	Chr11:58342997-58343319	11	2	2.98e-05	0.04281	LPXN;LPXN	cg20654468	-0.0388053	0.00723898	7.15674e-07
CPOvsCLO (Blood)	Chr11:58981043-58981096	11	2	3.475e-06	0.03052	MPEG1	cg20849025	-0.0289944	0.00566457	1.92171e-06
CPOvsCLO (Blood)	Chr11:58981043-58981096	11	2	3.475e-06	0.03052	MPEG1	cg22750001	-0.0152198	0.006735	0.0264215
CPOvsCLO (Blood)	Chr11:62314820-62315321	11	5	4.715e-08	4.449e-05	AHNAK;AHNAK	cg19764555	0.0404173	0.00647176	1.66351e-08
CPOvsCLO (Blood)	Chr11:62314820-62315321	11	5	4.715e-08	4.449e-05	AHNAK;AHNAK	cg20518446	0.0566282	0.0213141	0.00943864
CPOvsCLO (Blood)	Chr11:62314820-62315321	11	5	4.715e-08	4.449e-05	AHNAK;AHNAK	cg21038682	0.016242	0.00719129	0.0265012
CPOvsCLO (Blood)	Chr11:62314820-62315321	11	5	4.715e-08	4.449e-05	AHNAK;AHNAK	cg22134923	0.0257733	0.0080128	0.00184329
CPOvsCLO (Blood)	Chr11:62314820-62315321	11	5	4.715e-08	4.449e-05	AHNAK;AHNAK	cg23447569	-0.00418745	0.00749622	0.577916
CPOvsCLO (Blood)	Chr11:64051344-64052166	11	9	4.636e-09	2.666e-06	GPR137;GPR137;BAD;BAD	cg02792333	0.0011529	0.00746966	0.877708
CPOvsCLO (Blood)	Chr11:64051344-64052166	11	9	4.636e-09	2.666e-06	GPR137;BAD;BAD;GPR137	cg07588779	-0.027951	0.00802744	0.00079261
CPOvsCLO (Blood)	Chr11:64051344-64052166	11	9	4.636e-09	2.666e-06	GPR137;BAD;BAD;GPR137	cg10498429	-0.0235412	0.00548451	4.71282e-05
CPOvsCLO (Blood)	Chr11:64051344-64052166	11	9	4.636e-09	2.666e-06	GPR137;BAD;BAD;GPR137;GPR137	cg13221074	-0.019931	0.0049687	0.000130422
CPOvsCLO (Blood)	Chr11:64051344-64052166	11	9	4.636e-09	2.666e-06	GPR137;BAD;BAD;GPR137	cg13620770	-0.0237279	0.00788502	0.00345658
CPOvsCLO (Blood)	Chr11:64051344-64052166	11	9	4.636e-09	2.666e-06	GPR137;BAD;BAD;GPR137	cg14391469	-0.0311342	0.00892175	0.000772766
CPOvsCLO (Blood)	Chr11:64051344-64052166	11	9	4.636e-09	2.666e-06	GPR137;GPR137;BAD;BAD;BAD;GPR137;GPR137;BAD	cg16804848	-0.00401657	0.00358722	0.266038
CPOvsCLO (Blood)	Chr11:64051344-64052166	11	9	4.636e-09	2.666e-06	GPR137;GPR137;BAD;BAD	cg22753417	-0.00761776	0.00472292	0.11051
CPOvsCLO (Blood)	Chr11:64051344-64052166	11	9	4.636e-09	2.666e-06	GPR137;BAD;BAD;GPR137	cg23397278	-0.0140084	0.00570027	0.0160477
CPOvsCLO (Blood)	Chr11:65190825-65191708	11	5	3.58e-11	1.917e-08	NEAT1	cg04145264	-0.00669686	0.00221131	0.0032646
CPOvsCLO (Blood)	Chr11:65190825-65191708	11	5	3.58e-11	1.917e-08	NEAT1	cg07985890	-0.0148533	0.00515674	0.0050391
CPOvsCLO (Blood)	Chr11:65190825-65191708	11	5	3.58e-11	1.917e-08	NEAT1	cg09411730	-0.0540999	0.0124194	3.72066e-05
CPOvsCLO (Blood)	Chr11:65190825-65191708	11	5	3.58e-11	1.917e-08	NEAT1	cg16884222	-0.0270832	0.00560674	6.05524e-06
CPOvsCLO (Blood)	Chr11:65190825-65191708	11	5	3.58e-11	1.917e-08	NEAT1	cg18019132	-0.0054201	0.0029048	0.0655438
CPOvsCLO (Blood)	Chr11:65196696-65198138	11	7	1.634e-06	0.0005354		cg00289254	0.000152271	0.000729518	0.835166
CPOvsCLO (Blood)	Chr11:65196696-65198138	11	7	1.634e-06	0.0005354		cg02036387	-0.00346641	0.0015153	0.0246741
CPOvsCLO (Blood)	Chr11:65196696-65198138	11	7	1.634e-06	0.0005354		cg09703323	-0.00554448	0.00332275	0.0989114
CPOvsCLO (Blood)	Chr11:65196696-65198138	11	7	1.634e-06	0.0005354		cg09783493	-0.0143053	0.004943	0.00484401
CPOvsCLO (Blood)	Chr11:65196696-65198138	11	7	1.634e-06	0.0005354		cg10005273	-0.0020008	0.00256661	0.437847
CPOvsCLO (Blood)	Chr11:65196696-65198138	11	7	1.634e-06	0.0005354		cg13119578	-0.0304049	0.0126687	0.0186055
CPOvsCLO (Blood)	Chr11:65196696-65198138	11	7	1.634e-06	0.0005354		cg20379593	-0.0667377	0.0114638	1.03518e-07
CPOvsCLO (Blood)	Chr11:65196696-65198138	11	7	1.634e-06	0.0005354		cg26840755	-0.00241741	0.00111414	0.0328504
CPOvsCLO (Blood)	Chr11:66315239-66315299	11	2	6.944e-11	5.471e-07	ACTN3	cg04663194	0.0415222	0.00910522	1.72373e-05
CPOvsCLO (Blood)	Chr11:66315239-66315299	11	2	6.944e-11	5.471e-07	ACTN3	cg08012287	0.045115	0.00788059	1.56155e-07
CPOvsCLO (Blood)	Chr11:705692-706071	11	5	2.971e-09	3.706e-06	EPS8L2	cg00115288	-0.0295212	0.00657264	2.23806e-05
CPOvsCLO (Blood)	Chr11:705692-706071	11	5	2.971e-09	3.706e-06	EPS8L2	cg11329129	-0.0280815	0.0079242	0.000647204
CPOvsCLO (Blood)	Chr11:705692-706071	11	5	2.971e-09	3.706e-06	EPS8L2	cg11574001	0.00293976	0.00284573	0.30455
CPOvsCLO (Blood)	Chr11:705692-706071	11	5	2.971e-09	3.706e-06	EPS8L2	cg13555772	-0.027924	0.00541183	1.62637e-06
CPOvsCLO (Blood)	Chr11:705692-706071	11	5	2.971e-09	3.706e-06	EPS8L2	cg14135214	-0.00831048	0.00489906	0.0935243
CPOvsCLO (Blood)	Chr12:113541683-113541994	12	4	5.32e-06	0.008055	RASAL1	cg04227961	-0.00655607	0.00266664	0.0160039
CPOvsCLO (Blood)	Chr12:113541683-113541994	12	4	5.32e-06	0.008055	RASAL1	cg10764918	-0.0265024	0.00695198	0.000261793
CPOvsCLO (Blood)	Chr12:113541683-113541994	12	4	5.32e-06	0.008055	RASAL1	cg19098710	-0.00407187	0.00296753	0.173673
CPOvsCLO (Blood)	Chr12:113541683-113541994	12	4	5.32e-06	0.008055	RASAL1	cg23736843	-0.00579012	0.00194607	0.00382154
CPOvsCLO (Blood)	Chr12:113841617-113841669	12	2	1.923e-07	0.001746	SDS;SDS	cg04123409	-0.0230057	0.00822152	0.00637096
CPOvsCLO (Blood)	Chr12:113841617-113841669	12	2	1.923e-07	0.001746	SDS;SDS	cg14120215	-0.0448868	0.00820136	4.49194e-07
CPOvsCLO (Blood)	Chr12:121163851-121164647	12	7	1.217e-07	7.226e-05	ACADS	cg01535453	-0.0112128	0.00400645	0.00637838
CPOvsCLO (Blood)	Chr12:121163851-121164647	12	7	1.217e-07	7.226e-05	ACADS	cg02340826	0.00669286	0.0087755	0.447793
CPOvsCLO (Blood)	Chr12:121163851-121164647	12	7	1.217e-07	7.226e-05	ACADS	cg06196801	-0.0381448	0.0133326	0.0053277
CPOvsCLO (Blood)	Chr12:121163851-121164647	12	7	1.217e-07	7.226e-05	ACADS	cg06793505	-0.0538307	0.0140416	0.000243095
CPOvsCLO (Blood)	Chr12:121163851-121164647	12	7	1.217e-07	7.226e-05	ACADS	cg09689449	-0.00134963	0.000511472	0.00993635
CPOvsCLO (Blood)	Chr12:121163851-121164647	12	7	1.217e-07	7.226e-05	ACADS	cg09813248	-0.0209737	0.00890832	0.0208862
CPOvsCLO (Blood)	Chr12:121163851-121164647	12	7	1.217e-07	7.226e-05	ACADS	cg14666369	0.00409651	0.00210616	0.0551593
CPOvsCLO (Blood)	Chr12:14720858-14721289	12	7	8.635e-09	9.472e-06	PLBD1	cg04473902	0.0301542	0.0112218	0.00868676
CPOvsCLO (Blood)	Chr12:14720858-14721289	12	7	8.635e-09	9.472e-06	PLBD1	cg07634645	0.0309175	0.00901607	0.000940616
CPOvsCLO (Blood)	Chr12:14720858-14721289	12	7	8.635e-09	9.472e-06	PLBD1	cg11905611	0.037095	0.0114775	0.00175689
CPOvsCLO (Blood)	Chr12:14720858-14721289	12	7	8.635e-09	9.472e-06	PLBD1	cg17768691	0.0477608	0.00962214	3.57647e-06
CPOvsCLO (Blood)	Chr12:14720858-14721289	12	7	8.635e-09	9.472e-06	PLBD1	cg19725903	0.00369915	0.00386399	0.341245
CPOvsCLO (Blood)	Chr12:14720858-14721289	12	7	8.635e-09	9.472e-06	PLBD1	cg20219035	-0.000552306	0.00146529	0.707202
CPOvsCLO (Blood)	Chr12:14720858-14721289	12	7	8.635e-09	9.472e-06	PLBD1	cg25642234	0.0475876	0.0116285	9.76445e-05
CPOvsCLO (Blood)	Chr12:15038440-15039433	12	5	3.243e-09	1.544e-06	MGP	cg00431549	-0.0285186	0.0151809	0.0637708
CPOvsCLO (Blood)	Chr12:15038440-15039433	12	5	3.243e-09	1.544e-06	MGP	cg05360958	-0.086904	0.0149116	1.00757e-07
CPOvsCLO (Blood)	Chr12:15038440-15039433	12	5	3.243e-09	1.544e-06	MGP;MGP	cg06601891	-0.0931748	0.039863	0.0217989
CPOvsCLO (Blood)	Chr12:15038440-15039433	12	5	3.243e-09	1.544e-06	MGP	cg13302154	-0.0297964	0.00889062	0.0012066
CPOvsCLO (Blood)	Chr12:15038440-15039433	12	5	3.243e-09	1.544e-06	MGP	cg22221831	-0.018135	0.00867458	0.0395874
CPOvsCLO (Blood)	Chr12:2734150-2734592	12	5	9.996e-06	0.01064	CACNA1C;CACNA1C;CACNA1C;CACNA1C;CACNA1C;CACNA1C;CACNA1C;CACNA1C;CACNA1C;CACNA1C;CACNA1C;CACNA1C;CACNA1C;CACNA1C;CACNA1C;CACNA1C;CACNA1C;CACNA1C;CACNA1C;CACNA1C;CACNA1C;CACNA1C;CACNA1C	cg05824594	-0.0153941	0.00543719	0.00580076
CPOvsCLO (Blood)	Chr12:2734150-2734592	12	5	9.996e-06	0.01064	CACNA1C;CACNA1C;CACNA1C;CACNA1C;CACNA1C;CACNA1C;CACNA1C;CACNA1C;CACNA1C;CACNA1C;CACNA1C;CACNA1C;CACNA1C;CACNA1C;CACNA1C;CACNA1C;CACNA1C;CACNA1C;CACNA1C;CACNA1C;CACNA1C;CACNA1C;CACNA1C	cg09890339	-0.0224358	0.0112946	0.050247
CPOvsCLO (Blood)	Chr12:2734150-2734592	12	5	9.996e-06	0.01064	CACNA1C;CACNA1C;CACNA1C;CACNA1C;CACNA1C;CACNA1C;CACNA1C;CACNA1C;CACNA1C;CACNA1C;CACNA1C;CACNA1C;CACNA1C;CACNA1C;CACNA1C;CACNA1C;CACNA1C;CACNA1C;CACNA1C;CACNA1C;CACNA1C;CACNA1C;CACNA1C	cg10031793	-0.0346905	0.0107866	0.00184575
CPOvsCLO (Blood)	Chr12:2734150-2734592	12	5	9.996e-06	0.01064	CACNA1C;CACNA1C;CACNA1C;CACNA1C;CACNA1C;CACNA1C;CACNA1C;CACNA1C;CACNA1C;CACNA1C;CACNA1C;CACNA1C;CACNA1C;CACNA1C;CACNA1C;CACNA1C;CACNA1C;CACNA1C;CACNA1C;CACNA1C;CACNA1C;CACNA1C;CACNA1C	cg21793437	-0.0105083	0.0122661	0.394048
CPOvsCLO (Blood)	Chr12:2734150-2734592	12	5	9.996e-06	0.01064	CACNA1C;CACNA1C;CACNA1C;CACNA1C;CACNA1C;CACNA1C;CACNA1C;CACNA1C;CACNA1C;CACNA1C;CACNA1C;CACNA1C;CACNA1C;CACNA1C;CACNA1C;CACNA1C;CACNA1C;CACNA1C;CACNA1C;CACNA1C;CACNA1C;CACNA1C;CACNA1C	cg23475725	-0.0315969	0.01025	0.00277541
CPOvsCLO (Blood)	Chr12:41221639-41221856	12	3	6.202e-07	0.00135	CNTN1;CNTN1	cg01443755	0.0715115	0.0226193	0.00218365
CPOvsCLO (Blood)	Chr12:41221639-41221856	12	3	6.202e-07	0.00135	CNTN1;CNTN1	cg04776357	0.0373284	0.0176307	0.0371964
CPOvsCLO (Blood)	Chr12:41221639-41221856	12	3	6.202e-07	0.00135	CNTN1;CNTN1	cg11743675	0.121842	0.0271569	2.28026e-05
CPOvsCLO (Blood)	Chr12:49688176-49688317	12	2	5.026e-12	1.685e-08	PRPH	cg16205352	0.0460514	0.00974679	9.15016e-06
CPOvsCLO (Blood)	Chr12:49688176-49688317	12	2	5.026e-12	1.685e-08	PRPH	cg24059075	0.0461703	0.00740051	1.71051e-08
CPOvsCLO (Blood)	Chr12:49734595-49735807	12	4	3.806e-07	0.0001485		cg01482860	0.00738474	0.00545522	0.179463
CPOvsCLO (Blood)	Chr12:49734595-49735807	12	4	3.806e-07	0.0001485		cg07651048	0.0475659	0.0072848	4.76503e-09
CPOvsCLO (Blood)	Chr12:49734595-49735807	12	4	3.806e-07	0.0001485		cg12531498	-0.013429	0.032198	0.677687
CPOvsCLO (Blood)	Chr12:49734595-49735807	12	4	3.806e-07	0.0001485		cg17385483	0.0472405	0.0109801	4.54106e-05
CPOvsCLO (Blood)	Chr12:52242468-52242808	12	2	3.165e-07	0.00044		cg04745384	0.016462	0.00443095	0.000364745
CPOvsCLO (Blood)	Chr12:52242468-52242808	12	2	3.165e-07	0.00044		cg10623219	0.0636982	0.0154758	8.96696e-05
CPOvsCLO (Blood)	Chr12:56881753-56881866	12	2	4.337e-06	0.01798	GLS2	cg08809418	-0.0050531	0.00130216	0.000206586
CPOvsCLO (Blood)	Chr12:56881753-56881866	12	2	4.337e-06	0.01798	GLS2	cg20877313	-0.00278025	0.000872025	0.00201907
CPOvsCLO (Blood)	Chr12:65671664-65672053	12	3	1.737e-06	0.002109	MSRB3;MSRB3	cg12488187	-0.0215438	0.013056	0.102657
CPOvsCLO (Blood)	Chr12:65671664-65672053	12	3	1.737e-06	0.002109	MSRB3;MSRB3	cg15175129	-0.0340543	0.0098983	0.000906962
CPOvsCLO (Blood)	Chr12:65671664-65672053	12	3	1.737e-06	0.002109	MSRB3;MSRB3	cg23378033	-0.0555064	0.0127639	3.82434e-05
CPOvsCLO (Blood)	Chr12:6745057-6745569	12	6	1.179e-07	0.0001089	LPAR5	cg05924780	0.0108352	0.00534515	0.0458219
CPOvsCLO (Blood)	Chr12:6745057-6745569	12	6	1.179e-07	0.0001089	LPAR5	cg06588028	0.0232425	0.00644005	0.000521267
CPOvsCLO (Blood)	Chr12:6745057-6745569	12	6	1.179e-07	0.0001089	LPAR5;LPAR5	cg12018809	0.022685	0.00727356	0.00248741
CPOvsCLO (Blood)	Chr12:6745057-6745569	12	6	1.179e-07	0.0001089	LPAR5	cg15464148	0.00203162	0.0118996	0.864846
CPOvsCLO (Blood)	Chr12:6745057-6745569	12	6	1.179e-07	0.0001089	LPAR5	cg18951718	0.0650502	0.0136759	8.08624e-06
CPOvsCLO (Blood)	Chr12:6745057-6745569	12	6	1.179e-07	0.0001089	LPAR5;LPAR5	cg25655096	0.0331114	0.0114772	0.00497247
CPOvsCLO (Blood)	Chr13:113622539-113622751	13	7	4.801e-07	0.00107	MCF2L	cg05437446	-0.00717834	0.0034313	0.039456
CPOvsCLO (Blood)	Chr13:113622539-113622751	13	7	4.801e-07	0.00107	MCF2L	cg08141659	-0.0184107	0.00581065	0.00213781
CPOvsCLO (Blood)	Chr13:113622539-113622751	13	7	4.801e-07	0.00107	MCF2L	cg14864103	-0.0102479	0.00365637	0.0062898
CPOvsCLO (Blood)	Chr13:113622539-113622751	13	7	4.801e-07	0.00107	MCF2L	cg19540316	-0.0070472	0.00257918	0.00766462
CPOvsCLO (Blood)	Chr13:113622539-113622751	13	7	4.801e-07	0.00107	MCF2L	cg20895669	-0.0189702	0.0151844	0.215018
CPOvsCLO (Blood)	Chr13:113622539-113622751	13	7	4.801e-07	0.00107	MCF2L	cg21090298	-0.0180042	0.00532931	0.0011074
CPOvsCLO (Blood)	Chr13:113622539-113622751	13	7	4.801e-07	0.00107	MCF2L	cg23137531	-0.00322375	0.0019687	0.105266
CPOvsCLO (Blood)	Chr13:114905640-114906017	13	5	7.758e-06	0.009682		cg01936220	-0.0218211	0.0107086	0.0447249
CPOvsCLO (Blood)	Chr13:114905640-114906017	13	5	7.758e-06	0.009682		cg02136690	-0.0250741	0.00814693	0.00281657
CPOvsCLO (Blood)	Chr13:114905640-114906017	13	5	7.758e-06	0.009682		cg04388548	-0.0126047	0.00590323	0.0356558
CPOvsCLO (Blood)	Chr13:114905640-114906017	13	5	7.758e-06	0.009682		cg13785223	-0.016287	0.0110524	0.144322
CPOvsCLO (Blood)	Chr13:114905640-114906017	13	5	7.758e-06	0.009682		cg23739746	-0.0160196	0.00487827	0.00149396
CPOvsCLO (Blood)	Chr13:31506270-31507140	13	11	1.459e-08	7.928e-06	C13orf26;C13orf26	cg00424169	0.0503643	0.0170054	0.00397764
CPOvsCLO (Blood)	Chr13:31506270-31507140	13	11	1.459e-08	7.928e-06	C13orf26	cg00632070	0.00852682	0.00850041	0.31869
CPOvsCLO (Blood)	Chr13:31506270-31507140	13	11	1.459e-08	7.928e-06	C13orf26	cg02247178	0.082803	0.0286932	0.00496066
CPOvsCLO (Blood)	Chr13:31506270-31507140	13	11	1.459e-08	7.928e-06	C13orf26	cg05888037	0.0220264	0.0111689	0.0518875
CPOvsCLO (Blood)	Chr13:31506270-31507140	13	11	1.459e-08	7.928e-06	C13orf26	cg08379987	0.0578616	0.0264826	0.0316822
CPOvsCLO (Blood)	Chr13:31506270-31507140	13	11	1.459e-08	7.928e-06	C13orf26	cg10923408	0.0611692	0.0220501	0.00681959
CPOvsCLO (Blood)	Chr13:31506270-31507140	13	11	1.459e-08	7.928e-06	C13orf26	cg13614409	0.0752725	0.0275516	0.00767072
CPOvsCLO (Blood)	Chr13:31506270-31507140	13	11	1.459e-08	7.928e-06	C13orf26	cg16290689	0.0481137	0.0154684	0.00255149
CPOvsCLO (Blood)	Chr13:31506270-31507140	13	11	1.459e-08	7.928e-06	C13orf26	cg16525987	0.0136175	0.0121213	0.264455
CPOvsCLO (Blood)	Chr13:31506270-31507140	13	11	1.459e-08	7.928e-06	C13orf26	cg24856064	0.0214983	0.0122364	0.0826213
CPOvsCLO (Blood)	Chr13:31506270-31507140	13	11	1.459e-08	7.928e-06	C13orf26	cg27420922	0.0229173	0.0102006	0.0272845
CPOvsCLO (Blood)	Chr13:45149661-45150073	13	5	8.083e-08	9.275e-05	TSC22D1	cg11570656	-0.0472995	0.0100587	9.98188e-06
CPOvsCLO (Blood)	Chr13:45149661-45150073	13	5	8.083e-08	9.275e-05	TSC22D1	cg18028711	-0.00235406	0.00157035	0.137649
CPOvsCLO (Blood)	Chr13:45149661-45150073	13	5	8.083e-08	9.275e-05	TSC22D1	cg23024102	-0.0364822	0.00912278	0.000136232
CPOvsCLO (Blood)	Chr13:45149661-45150073	13	5	8.083e-08	9.275e-05	TSC22D1	cg26714410	-0.00281281	0.00180043	0.121978
CPOvsCLO (Blood)	Chr13:45149661-45150073	13	5	8.083e-08	9.275e-05	TSC22D1	cg26756769	-0.0274884	0.0100299	0.00750645
CPOvsCLO (Blood)	Chr13:47470793-47471198	13	7	3.769e-06	0.004391	HTR2A;HTR2A;HTR2A;HTR2A	cg02250787	-0.0027936	0.00264138	0.29337
CPOvsCLO (Blood)	Chr13:47470793-47471198	13	7	3.769e-06	0.004391	HTR2A;HTR2A;HTR2A;HTR2A	cg06476131	-0.00462844	0.00374301	0.219699
CPOvsCLO (Blood)	Chr13:47470793-47471198	13	7	3.769e-06	0.004391	HTR2A;HTR2A	cg09361691	-0.0172006	0.00388994	2.94397e-05
CPOvsCLO (Blood)	Chr13:47470793-47471198	13	7	3.769e-06	0.004391	HTR2A;HTR2A	cg11514288	-0.0203228	0.00836958	0.01731
CPOvsCLO (Blood)	Chr13:47470793-47471198	13	7	3.769e-06	0.004391	HTR2A;HTR2A;HTR2A	cg15894389	-0.053603	0.0185083	0.00481444
CPOvsCLO (Blood)	Chr13:47470793-47471198	13	7	3.769e-06	0.004391	HTR2A;HTR2A;HTR2A;HTR2A	cg16188532	-0.00194616	0.00130619	0.139982
CPOvsCLO (Blood)	Chr13:47470793-47471198	13	7	3.769e-06	0.004391	HTR2A;HTR2A	cg20102280	-0.0211331	0.0097164	0.0324418
CPOvsCLO (Blood)	Chr13:50703026-50703842	13	5	3.511e-08	2.034e-05		cg00465247	0.0645611	0.0211846	0.0030838
CPOvsCLO (Blood)	Chr13:50703026-50703842	13	5	3.511e-08	2.034e-05		cg01207974	0.0247736	0.0118108	0.0389522
CPOvsCLO (Blood)	Chr13:50703026-50703842	13	5	3.511e-08	2.034e-05		cg08004525	0.0394773	0.0136359	0.00482925
CPOvsCLO (Blood)	Chr13:50703026-50703842	13	5	3.511e-08	2.034e-05		cg09000832	0.0478091	0.0124378	0.000234663
CPOvsCLO (Blood)	Chr13:50703026-50703842	13	5	3.511e-08	2.034e-05		cg13204699	0.0267156	0.0111196	0.0184841
CPOvsCLO (Blood)	Chr13:51797646-51797794	13	2	3.504e-06	0.01113	FAM124A	cg07691146	0.0834817	0.0198755	6.60689e-05
CPOvsCLO (Blood)	Chr13:51797646-51797794	13	2	3.504e-06	0.01113	FAM124A	cg18479255	0.0246944	0.0083494	0.00402517
CPOvsCLO (Blood)	Chr13:99218287-99218658	13	2	7.897e-09	1.006e-05	STK24	cg01185345	-0.0496207	0.00750943	3.36716e-09
CPOvsCLO (Blood)	Chr13:99218287-99218658	13	2	7.897e-09	1.006e-05	STK24	cg17176619	-0.0267154	0.0102382	0.0107366
CPOvsCLO (Blood)	Chr14:103593088-103593908	14	6	8.215e-06	0.004725	TNFAIP2	cg00731608	-0.00784411	0.00356023	0.0303144
CPOvsCLO (Blood)	Chr14:103593088-103593908	14	6	8.215e-06	0.004725	TNFAIP2	cg09814127	-0.0263068	0.0188743	0.167058
CPOvsCLO (Blood)	Chr14:103593088-103593908	14	6	8.215e-06	0.004725	TNFAIP2	cg10501093	-0.0840391	0.0297332	0.00588103
CPOvsCLO (Blood)	Chr14:103593088-103593908	14	6	8.215e-06	0.004725	TNFAIP2	cg18587137	-0.0824627	0.0293972	0.0062479
CPOvsCLO (Blood)	Chr14:103593088-103593908	14	6	8.215e-06	0.004725	TNFAIP2	cg18620571	-0.0773154	0.0281135	0.00729388
CPOvsCLO (Blood)	Chr14:103593088-103593908	14	6	8.215e-06	0.004725	TNFAIP2	cg20368904	0.0151969	0.0110107	0.171188
CPOvsCLO (Blood)	Chr14:104345945-104346592	14	3	7.736e-11	5.653e-08		cg16399833	-0.0258764	0.0133606	0.0561353
CPOvsCLO (Blood)	Chr14:104345945-104346592	14	3	7.736e-11	5.653e-08		cg22994272	-0.0280469	0.00709971	0.000161753
CPOvsCLO (Blood)	Chr14:104345945-104346592	14	3	7.736e-11	5.653e-08		cg26216433	-0.0924589	0.0132088	5.82629e-10
CPOvsCLO (Blood)	Chr14:104834222-104834426	14	4	3.222e-08	7.468e-05		cg02332015	0.0372018	0.0101106	0.000411606
CPOvsCLO (Blood)	Chr14:104834222-104834426	14	4	3.222e-08	7.468e-05		cg13213799	0.0743906	0.0232473	0.00194006
CPOvsCLO (Blood)	Chr14:104834222-104834426	14	4	3.222e-08	7.468e-05		cg15823438	0.06283	0.0191173	0.00148144
CPOvsCLO (Blood)	Chr14:104834222-104834426	14	4	3.222e-08	7.468e-05		cg24136671	0.040107	0.0160574	0.0144496
CPOvsCLO (Blood)	Chr14:24601499-24601809	14	3	9.578e-13	1.461e-09	FITM1	cg03047995	-0.0365212	0.00790408	1.3686e-05
CPOvsCLO (Blood)	Chr14:24601499-24601809	14	3	9.578e-13	1.461e-09	FITM1	cg13167816	-0.0327541	0.00783986	7.16681e-05
CPOvsCLO (Blood)	Chr14:24601499-24601809	14	3	9.578e-13	1.461e-09	FITM1	cg20306574	-0.0935079	0.0185975	2.76605e-06
CPOvsCLO (Blood)	Chr14:24779959-24780927	14	12	4.922e-10	2.404e-07	LTB4R2;LTB4R2;LTB4R2;CIDEB;LTB4R	cg06796435	-0.0517388	0.0168975	0.00295384
CPOvsCLO (Blood)	Chr14:24779959-24780927	14	12	4.922e-10	2.404e-07	LTB4R;LTB4R2;LTB4R2;LTB4R2;LTB4R;CIDEB	cg06823034	-0.0395625	0.0192786	0.0432698
CPOvsCLO (Blood)	Chr14:24779959-24780927	14	12	4.922e-10	2.404e-07	LTB4R2;LTB4R2;LTB4R2;LTB4R;CIDEB;CIDEB	cg07509935	-0.0750235	0.0246928	0.00317038
CPOvsCLO (Blood)	Chr14:24779959-24780927	14	12	4.922e-10	2.404e-07	LTB4R2;LTB4R2;LTB4R2;LTB4R;CIDEB;CIDEB	cg07760773	-0.0134891	0.00853864	0.118156
CPOvsCLO (Blood)	Chr14:24779959-24780927	14	12	4.922e-10	2.404e-07	LTB4R2;LTB4R2;LTB4R2;CIDEB;LTB4R	cg10193721	-0.0348458	0.0166887	0.0398276
CPOvsCLO (Blood)	Chr14:24779959-24780927	14	12	4.922e-10	2.404e-07	LTB4R;LTB4R2;LTB4R2;LTB4R2;LTB4R;CIDEB;LTB4R	cg12853742	-0.0205739	0.0113527	0.0735217
CPOvsCLO (Blood)	Chr14:24779959-24780927	14	12	4.922e-10	2.404e-07	LTB4R;LTB4R2;LTB4R2;LTB4R2;LTB4R;CIDEB;LTB4R	cg13840968	-0.0233749	0.00867911	0.00854156
CPOvsCLO (Blood)	Chr14:24779959-24780927	14	12	4.922e-10	2.404e-07	LTB4R2;LTB4R2;LTB4R2;CIDEB;CIDEB;LTB4R	cg15364618	-0.0373914	0.0163053	0.0243349
CPOvsCLO (Blood)	Chr14:24779959-24780927	14	12	4.922e-10	2.404e-07	LTB4R2;LTB4R2;LTB4R2;LTB4R;CIDEB;CIDEB	cg20007021	-0.0661948	0.0239973	0.00712616
CPOvsCLO (Blood)	Chr14:24779959-24780927	14	12	4.922e-10	2.404e-07	LTB4R;LTB4R2;LTB4R2;LTB4R2;LTB4R;CIDEB;LTB4R	cg21886367	-0.0227766	0.00747171	0.00307606
CPOvsCLO (Blood)	Chr14:24779959-24780927	14	12	4.922e-10	2.404e-07	LTB4R2;LTB4R2;LTB4R2;CIDEB;CIDEB;LTB4R	cg25576711	-0.0255537	0.014367	0.078917
CPOvsCLO (Blood)	Chr14:24779959-24780927	14	12	4.922e-10	2.404e-07	LTB4R2;LTB4R2;LTB4R2;CIDEB;CIDEB;LTB4R	cg26310551	-0.0496743	0.0250284	0.0504403
CPOvsCLO (Blood)	Chr14:24835343-24835610	14	2	4.401e-07	0.000779	NFATC4	cg06993714	0.0177715	0.00582999	0.00307699
CPOvsCLO (Blood)	Chr14:24835343-24835610	14	2	4.401e-07	0.000779	NFATC4	cg14058476	0.067963	0.0143983	9.31456e-06
CPOvsCLO (Blood)	Chr14:51290662-51290752	14	2	1.439e-07	0.0007558	NIN;NIN;NIN;NIN	cg03048432	-0.0687112	0.0158582	4.05622e-05
CPOvsCLO (Blood)	Chr14:51290662-51290752	14	2	1.439e-07	0.0007558	NIN;NIN;NIN;NIN	cg20033652	-0.0486362	0.0127833	0.000268673
CPOvsCLO (Blood)	Chr14:51339072-51339217	14	4	1.292e-06	0.004204	ABHD12B;ABHD12B	cg01270593	-0.0231422	0.00767244	0.00338507
CPOvsCLO (Blood)	Chr14:51339072-51339217	14	4	1.292e-06	0.004204	ABHD12B;ABHD12B	cg07628705	-0.0235852	0.00735279	0.00189454
CPOvsCLO (Blood)	Chr14:51339072-51339217	14	4	1.292e-06	0.004204	ABHD12B;ABHD12B	cg13335112	-0.011939	0.00973523	0.223487
CPOvsCLO (Blood)	Chr14:51339072-51339217	14	4	1.292e-06	0.004204	ABHD12B;ABHD12B	cg26993848	-0.0254254	0.00637249	0.000140724
CPOvsCLO (Blood)	Chr14:61748019-61748441	14	5	3.909e-08	4.38e-05	TMEM30B;TMEM30B	cg01084740	0.0293853	0.00916364	0.00189996
CPOvsCLO (Blood)	Chr14:61748019-61748441	14	5	3.909e-08	4.38e-05	TMEM30B;TMEM30B	cg01546243	-0.00331286	0.00354011	0.352056
CPOvsCLO (Blood)	Chr14:61748019-61748441	14	5	3.909e-08	4.38e-05	TMEM30B;TMEM30B	cg10081469	0.0333577	0.0141523	0.0207467
CPOvsCLO (Blood)	Chr14:61748019-61748441	14	5	3.909e-08	4.38e-05	TMEM30B;TMEM30B	cg11001769	0.0369012	0.0105153	0.000724833
CPOvsCLO (Blood)	Chr14:61748019-61748441	14	5	3.909e-08	4.38e-05	TMEM30B;TMEM30B	cg15891218	0.0604689	0.0128256	9.51472e-06
CPOvsCLO (Blood)	Chr14:95826570-95826998	14	5	1.376e-07	0.000152		cg05162306	0.0263065	0.00828231	0.00208732
CPOvsCLO (Blood)	Chr14:95826570-95826998	14	5	1.376e-07	0.000152		cg05369327	0.0550343	0.014425	0.000259113
CPOvsCLO (Blood)	Chr14:95826570-95826998	14	5	1.376e-07	0.000152		cg11033654	0.0198928	0.0151073	0.191498
CPOvsCLO (Blood)	Chr14:95826570-95826998	14	5	1.376e-07	0.000152		cg13019568	0.0616121	0.0136309	2.0089e-05
CPOvsCLO (Blood)	Chr14:95826570-95826998	14	5	1.376e-07	0.000152		cg14013080	0.0115436	0.00885243	0.195793
CPOvsCLO (Blood)	Chr15:65503447-65503890	15	4	2.143e-08	2.287e-05	CILP;CILP	cg00481600	-0.0404327	0.00691482	9.27842e-08
CPOvsCLO (Blood)	Chr15:65503447-65503890	15	4	2.143e-08	2.287e-05	CILP	cg04813911	-0.0285999	0.00615389	1.23406e-05
CPOvsCLO (Blood)	Chr15:65503447-65503890	15	4	2.143e-08	2.287e-05	CILP;CILP	cg11093760	-0.0208609	0.00866092	0.0182002
CPOvsCLO (Blood)	Chr15:65503447-65503890	15	4	2.143e-08	2.287e-05	CILP	cg20225681	-0.00523009	0.00779233	0.503945
CPOvsCLO (Blood)	Chr15:76016056-76016336	15	5	7.318e-10	1.236e-06	ODF3L1;ODF3L1	cg00622552	0.0553364	0.00817199	1.62368e-09
CPOvsCLO (Blood)	Chr15:76016056-76016336	15	5	7.318e-10	1.236e-06	ODF3L1	cg01363662	0.0523291	0.010594	3.93668e-06
CPOvsCLO (Blood)	Chr15:76016056-76016336	15	5	7.318e-10	1.236e-06	ODF3L1	cg06608378	0.00288155	0.00593368	0.628497
CPOvsCLO (Blood)	Chr15:76016056-76016336	15	5	7.318e-10	1.236e-06	ODF3L1	cg19495614	0.0821518	0.051984	0.11779
CPOvsCLO (Blood)	Chr15:76016056-76016336	15	5	7.318e-10	1.236e-06	ODF3L1	cg23637791	0.0182809	0.00515261	0.000638449
CPOvsCLO (Blood)	Chr15:83317306-83317633	15	4	1.345e-06	0.001943	CPEB1	cg08688548	0.028779	0.010071	0.00537974
CPOvsCLO (Blood)	Chr15:83317306-83317633	15	4	1.345e-06	0.001943	CPEB1	cg16495212	0.0181713	0.00882065	0.0424855
CPOvsCLO (Blood)	Chr15:83317306-83317633	15	4	1.345e-06	0.001943	CPEB1	cg17453840	0.0745522	0.0212373	0.000722103
CPOvsCLO (Blood)	Chr15:83317306-83317633	15	4	1.345e-06	0.001943	CPEB1	cg25856663	-0.0178485	0.00671518	0.00941063
CPOvsCLO (Blood)	Chr15:89919993-89920349	15	2	1.236e-05	0.01628	LOC254559	cg08961287	0.0388816	0.00950545	9.83051e-05
CPOvsCLO (Blood)	Chr15:89919993-89920349	15	2	1.236e-05	0.01628	LOC254559	cg17301216	0.0153802	0.00585466	0.0102368
CPOvsCLO (Blood)	Chr15:93614758-93615147	15	4	2.137e-11	2.597e-08	RGMA;RGMA;RGMA;RGMA;RGMA;RGMA	cg06678242	0.0681796	0.0230237	0.00398216
CPOvsCLO (Blood)	Chr15:93614758-93615147	15	4	2.137e-11	2.597e-08	RGMA;RGMA;RGMA;RGMA;RGMA;RGMA	cg08334034	0.108335	0.0254193	5.27099e-05
CPOvsCLO (Blood)	Chr15:93614758-93615147	15	4	2.137e-11	2.597e-08	RGMA;RGMA;RGMA;RGMA;RGMA;RGMA	cg09214412	0.0884154	0.0196713	2.21184e-05
CPOvsCLO (Blood)	Chr15:93614758-93615147	15	4	2.137e-11	2.597e-08	RGMA;RGMA;RGMA;RGMA;RGMA;RGMA	cg21079003	0.0551307	0.0158928	0.000864098
CPOvsCLO (Blood)	Chr16:10675123-10675657	16	2	1.276e-06	0.001129	EMP2	cg01654820	0.0513234	0.0151455	0.00107132
CPOvsCLO (Blood)	Chr16:10675123-10675657	16	2	1.276e-06	0.001129	EMP2	cg04339790	0.0312119	0.00785149	0.000148176
CPOvsCLO (Blood)	Chr16:10912331-10912719	16	6	2.848e-07	0.000347	FAM18A	cg02007567	0.0314137	0.0090875	0.000860109
CPOvsCLO (Blood)	Chr16:10912331-10912719	16	6	2.848e-07	0.000347	FAM18A;FAM18A	cg03309770	0.0457309	0.0139502	0.00152106
CPOvsCLO (Blood)	Chr16:10912331-10912719	16	6	2.848e-07	0.000347	FAM18A	cg09175009	0.0139963	0.00560753	0.0145163
CPOvsCLO (Blood)	Chr16:10912331-10912719	16	6	2.848e-07	0.000347	FAM18A	cg09684846	0.0497421	0.017474	0.00555158
CPOvsCLO (Blood)	Chr16:10912331-10912719	16	6	2.848e-07	0.000347	FAM18A	cg21839338	0.00514268	0.00572803	0.371853
CPOvsCLO (Blood)	Chr16:10912331-10912719	16	6	2.848e-07	0.000347	FAM18A;FAM18A	cg26952618	0.0479476	0.0195372	0.0161869
CPOvsCLO (Blood)	Chr16:14397576-14397893	16	6	1.079e-06	0.001608	MIR193B	cg03295417	0.00793152	0.0148417	0.59447
CPOvsCLO (Blood)	Chr16:14397576-14397893	16	6	1.079e-06	0.001608	MIR193B	cg04018325	0.0254148	0.00870418	0.00449491
CPOvsCLO (Blood)	Chr16:14397576-14397893	16	6	1.079e-06	0.001608	MIR193B	cg06273075	0.0176041	0.00696121	0.0133124
CPOvsCLO (Blood)	Chr16:14397576-14397893	16	6	1.079e-06	0.001608	MIR193B	cg07665535	0.0314017	0.00856092	0.000427817
CPOvsCLO (Blood)	Chr16:14397576-14397893	16	6	1.079e-06	0.001608	MIR193B	cg10420310	0.017124	0.00734825	0.0221858
CPOvsCLO (Blood)	Chr16:14397576-14397893	16	6	1.079e-06	0.001608	MIR193B	cg21396064	0.0167786	0.00555487	0.00334267
CPOvsCLO (Blood)	Chr16:4714080-4714816	16	7	2.492e-07	0.00016	MGRN1;MGRN1;MGRN1;MGRN1	cg01156249	-0.026902	0.0113466	0.0200323
CPOvsCLO (Blood)	Chr16:4714080-4714816	16	7	2.492e-07	0.00016	MGRN1;MGRN1;MGRN1;MGRN1	cg01922891	-0.00728803	0.00736686	0.325357
CPOvsCLO (Blood)	Chr16:4714080-4714816	16	7	2.492e-07	0.00016	MGRN1;MGRN1;MGRN1;MGRN1	cg02647929	-0.0181729	0.00877935	0.0415282
CPOvsCLO (Blood)	Chr16:4714080-4714816	16	7	2.492e-07	0.00016	MGRN1;MGRN1;MGRN1;MGRN1	cg04962621	-0.0309488	0.0107887	0.00521238
CPOvsCLO (Blood)	Chr16:4714080-4714816	16	7	2.492e-07	0.00016	MGRN1;MGRN1;MGRN1;MGRN1	cg06323332	-0.0252077	0.00627522	0.000127801
CPOvsCLO (Blood)	Chr16:4714080-4714816	16	7	2.492e-07	0.00016	MGRN1;MGRN1;MGRN1;MGRN1	cg07635227	-0.0137231	0.00917188	0.138345
CPOvsCLO (Blood)	Chr16:4714080-4714816	16	7	2.492e-07	0.00016	MGRN1;MGRN1;MGRN1;MGRN1	cg27193519	-0.0271815	0.00898537	0.0032976
CPOvsCLO (Blood)	Chr16:56681544-56681946	16	3	2.982e-06	0.003501		cg00398420	0.036979	0.0119717	0.00272367
CPOvsCLO (Blood)	Chr16:56681544-56681946	16	3	2.982e-06	0.003501		cg02141929	0.026112	0.0147139	0.0795787
CPOvsCLO (Blood)	Chr16:56681544-56681946	16	3	2.982e-06	0.003501		cg09477019	0.0514267	0.012042	5.10513e-05
CPOvsCLO (Blood)	Chr16:75143200-75144041	16	2	4.595e-11	2.583e-08	ZNRF1	cg03485667	-0.0465118	0.0102848	1.99116e-05
CPOvsCLO (Blood)	Chr16:75143200-75144041	16	2	4.595e-11	2.583e-08	ZNRF1	cg03602233	-0.029139	0.00508704	1.5401e-07
CPOvsCLO (Blood)	Chr16:75282051-75282095	16	2	3.202e-08	0.000344	BCAR1;BCAR1;BCAR1;BCAR1;BCAR1;BCAR1;BCAR1;BCAR1;BCAR1	cg01262865	0.0207982	0.00484773	4.74781e-05
CPOvsCLO (Blood)	Chr16:75282051-75282095	16	2	3.202e-08	0.000344	BCAR1;BCAR1;BCAR1;BCAR1;BCAR1;BCAR1;BCAR1;BCAR1;BCAR1	cg02490847	0.0250302	0.00571497	3.40645e-05
CPOvsCLO (Blood)	Chr16:787799-788185	16	4	1.627e-07	0.0001992	NARFL	cg01579052	-0.0434916	0.0174239	0.0145119
CPOvsCLO (Blood)	Chr16:787799-788185	16	4	1.627e-07	0.0001992	NARFL	cg02949111	-0.0470583	0.0136162	0.00086217
CPOvsCLO (Blood)	Chr16:787799-788185	16	4	1.627e-07	0.0001992	NARFL	cg06860422	-0.0483587	0.0165582	0.00448592
CPOvsCLO (Blood)	Chr16:787799-788185	16	4	1.627e-07	0.0001992	NARFL	cg10179297	-0.0531688	0.0170988	0.00255885
CPOvsCLO (Blood)	Chr16:84870066-84870204	16	2	1.013e-05	0.0341	CRISPLD2	cg03296797	0.0446527	0.0120948	0.000394722
CPOvsCLO (Blood)	Chr16:84870066-84870204	16	2	1.013e-05	0.0341	CRISPLD2	cg03476673	0.0178848	0.00578372	0.0026959
CPOvsCLO (Blood)	Chr16:85551478-85551749	16	3	2.579e-05	0.04399		cg07183218	0.0165293	0.0141677	0.246637
CPOvsCLO (Blood)	Chr16:85551478-85551749	16	3	2.579e-05	0.04399		cg08640475	0.0490825	0.0170494	0.0050613
CPOvsCLO (Blood)	Chr16:85551478-85551749	16	3	2.579e-05	0.04399		cg10099827	0.0699216	0.0159041	3.20051e-05
CPOvsCLO (Blood)	Chr16:88589918-88590468	16	6	8.761e-09	7.532e-06	ZFPM1	cg04247152	-0.0586394	0.0156699	0.000332808
CPOvsCLO (Blood)	Chr16:88589918-88590468	16	6	8.761e-09	7.532e-06	ZFPM1	cg06647693	-0.0563377	0.0147151	0.000247415
CPOvsCLO (Blood)	Chr16:88589918-88590468	16	6	8.761e-09	7.532e-06	ZFPM1	cg06913337	-0.0457093	0.0130256	0.000725061
CPOvsCLO (Blood)	Chr16:88589918-88590468	16	6	8.761e-09	7.532e-06	ZFPM1	cg08705406	-0.0340691	0.024266	0.164009
CPOvsCLO (Blood)	Chr16:88589918-88590468	16	6	8.761e-09	7.532e-06	ZFPM1	cg09962809	-0.00749759	0.00540453	0.169026
CPOvsCLO (Blood)	Chr16:88589918-88590468	16	6	8.761e-09	7.532e-06	ZFPM1	cg11846580	-0.048584	0.0149995	0.00171871
CPOvsCLO (Blood)	Chr16:89638389-89638626	16	3	1.16e-05	0.02288		cg00562180	-0.028895	0.0108379	0.00920231
CPOvsCLO (Blood)	Chr16:89638389-89638626	16	3	1.16e-05	0.02288		cg04011461	-0.00481696	0.00923706	0.603403
CPOvsCLO (Blood)	Chr16:89638389-89638626	16	3	1.16e-05	0.02288		cg26619671	-0.0343634	0.0055661	2.27165e-08
CPOvsCLO (Blood)	Chr17:16946995-16947407	17	2	9.751e-07	0.001118	MPRIP;MPRIP	cg10597359	-0.0403434	0.0122814	0.00148896
CPOvsCLO (Blood)	Chr17:16946995-16947407	17	2	9.751e-07	0.001118	MPRIP;MPRIP	cg20898358	-0.0477997	0.0114514	7.26568e-05
CPOvsCLO (Blood)	Chr17:17109800-17110354	17	8	1.342e-09	1.145e-06	PLD6	cg02880176	-0.00237862	0.00191672	0.218239
CPOvsCLO (Blood)	Chr17:17109800-17110354	17	8	1.342e-09	1.145e-06	PLD6	cg11713493	-0.0356744	0.0119572	0.00373005
CPOvsCLO (Blood)	Chr17:17109800-17110354	17	8	1.342e-09	1.145e-06	PLD6	cg14099398	-0.00365506	0.00223758	0.106109
CPOvsCLO (Blood)	Chr17:17109800-17110354	17	8	1.342e-09	1.145e-06	PLD6	cg16340422	-0.0583227	0.0214147	0.00785552
CPOvsCLO (Blood)	Chr17:17109800-17110354	17	8	1.342e-09	1.145e-06	PLD6	cg19093370	-0.0646653	0.0183184	0.000677035
CPOvsCLO (Blood)	Chr17:17109800-17110354	17	8	1.342e-09	1.145e-06	PLD6	cg23448998	-0.0212686	0.0104717	0.0454122
CPOvsCLO (Blood)	Chr17:17109800-17110354	17	8	1.342e-09	1.145e-06	PLD6	cg24578857	-0.0511913	0.0149752	0.000973761
CPOvsCLO (Blood)	Chr17:17109800-17110354	17	8	1.342e-09	1.145e-06	PLD6	cg25393494	-0.0663358	0.017928	0.000383909
CPOvsCLO (Blood)	Chr17:18088095-18088550	17	3	1.747e-07	0.0001815	ALKBH5	cg14715602	-0.0253485	0.00955493	0.00953995
CPOvsCLO (Blood)	Chr17:18088095-18088550	17	3	1.747e-07	0.0001815	ALKBH5	cg18016620	-0.00420794	0.00271133	0.124426
CPOvsCLO (Blood)	Chr17:18088095-18088550	17	3	1.747e-07	0.0001815	ALKBH5	cg22622440	-0.0393778	0.00632199	1.78747e-08
CPOvsCLO (Blood)	Chr17:19287677-19287979	17	2	2.402e-07	0.0003759	MFAP4	cg06997997	-0.00920901	0.00489762	0.0635327
CPOvsCLO (Blood)	Chr17:19287677-19287979	17	2	2.402e-07	0.0003759	MFAP4	cg19169154	-0.0410284	0.00638352	7.48419e-09
CPOvsCLO (Blood)	Chr17:263193-263616	17	2	1.854e-05	0.0205	C17orf97	cg00842595	-0.0571885	0.019592	0.00450628
CPOvsCLO (Blood)	Chr17:263193-263616	17	2	1.854e-05	0.0205	C17orf97	cg01435401	-0.0160492	0.00447664	0.000564523
CPOvsCLO (Blood)	Chr17:32582128-32582829	17	6	4.438e-07	0.0002992	CCL2	cg08540958	-0.010962	0.00497508	0.0303057
CPOvsCLO (Blood)	Chr17:32582128-32582829	17	6	4.438e-07	0.0002992	CCL2	cg11640275	-0.00242996	0.00109714	0.0294803
CPOvsCLO (Blood)	Chr17:32582128-32582829	17	6	4.438e-07	0.0002992	CCL2	cg11860203	-0.0171818	0.00541413	0.00210478
CPOvsCLO (Blood)	Chr17:32582128-32582829	17	6	4.438e-07	0.0002992	CCL2;CCL2	cg16700758	-0.014279	0.00553039	0.0115599
CPOvsCLO (Blood)	Chr17:32582128-32582829	17	6	4.438e-07	0.0002992	CCL2	cg17864156	-0.0487511	0.0105672	1.40658e-05
CPOvsCLO (Blood)	Chr17:32582128-32582829	17	6	4.438e-07	0.0002992	CCL2	cg26079699	0.00236307	0.00438669	0.591525
CPOvsCLO (Blood)	Chr17:35118924-35119064	17	3	1.205e-07	0.0004069		cg01431140	0.0751975	0.0199571	0.000304761
CPOvsCLO (Blood)	Chr17:35118924-35119064	17	3	1.205e-07	0.0004069		cg07220149	0.0327285	0.0097465	0.00118179
CPOvsCLO (Blood)	Chr17:35118924-35119064	17	3	1.205e-07	0.0004069		cg15223726	0.0417495	0.0133171	0.00236788
CPOvsCLO (Blood)	Chr17:39969264-39969398	17	4	3.967e-08	0.0001399	SC65;FKBP10	cg10493699	0.00863074	0.00447983	0.0574137
CPOvsCLO (Blood)	Chr17:39969264-39969398	17	4	3.967e-08	0.0001399	SC65;FKBP10;FKBP10	cg19779810	0.0187161	0.00490025	0.000255366
CPOvsCLO (Blood)	Chr17:39969264-39969398	17	4	3.967e-08	0.0001399	SC65;FKBP10;FKBP10	cg21626848	0.0286289	0.00609239	1.0108e-05
CPOvsCLO (Blood)	Chr17:39969264-39969398	17	4	3.967e-08	0.0001399	SC65;FKBP10	cg21735374	0.0141309	0.00559287	0.0133931
CPOvsCLO (Blood)	Chr17:40489513-40489786	17	5	3.58e-06	0.006181	STAT3;STAT3;STAT3	cg05487134	0.0295038	0.0106261	0.00677265
CPOvsCLO (Blood)	Chr17:40489513-40489786	17	5	3.58e-06	0.006181	STAT3;STAT3;STAT3	cg08652441	0.0273339	0.0142372	0.0582656
CPOvsCLO (Blood)	Chr17:40489513-40489786	17	5	3.58e-06	0.006181	STAT3;STAT3;STAT3	cg17833746	0.0394317	0.0157988	0.0145208
CPOvsCLO (Blood)	Chr17:40489513-40489786	17	5	3.58e-06	0.006181	STAT3;STAT3;STAT3	cg24312520	0.0140574	0.00713016	0.0519539
CPOvsCLO (Blood)	Chr17:40489513-40489786	17	5	3.58e-06	0.006181	STAT3;STAT3;STAT3	cg24718015	0.030177	0.00947334	0.00202882
CPOvsCLO (Blood)	Chr17:40611593-40611996	17	2	2.029e-06	0.002377	ATP6V0A1;ATP6V0A1;ATP6V0A1	cg05922563	-0.0637711	0.0132788	6.75828e-06
CPOvsCLO (Blood)	Chr17:40611593-40611996	17	2	2.029e-06	0.002377	ATP6V0A1;ATP6V0A1;ATP6V0A1	cg07408552	-0.0115092	0.00449476	0.0122382
CPOvsCLO (Blood)	Chr17:41924043-41924578	17	11	3.061e-09	2.705e-06	CD300LG;CD300LG;CD300LG;CD300LG	cg00237876	0.020306	0.00722471	0.00615111
CPOvsCLO (Blood)	Chr17:41924043-41924578	17	11	3.061e-09	2.705e-06	CD300LG;CD300LG;CD300LG;CD300LG	cg01730666	0.00178074	0.00919687	0.846938
CPOvsCLO (Blood)	Chr17:41924043-41924578	17	11	3.061e-09	2.705e-06	CD300LG;CD300LG;CD300LG;CD300LG	cg07945335	0.0402261	0.00833969	6.22428e-06
CPOvsCLO (Blood)	Chr17:41924043-41924578	17	11	3.061e-09	2.705e-06	CD300LG;CD300LG;CD300LG;CD300LG	cg08903631	0.00902303	0.00411376	0.0310436
CPOvsCLO (Blood)	Chr17:41924043-41924578	17	11	3.061e-09	2.705e-06	CD300LG;CD300LG;CD300LG;CD300LG	cg10357151	-0.00390737	0.00759808	0.608422
CPOvsCLO (Blood)	Chr17:41924043-41924578	17	11	3.061e-09	2.705e-06	CD300LG;CD300LG;CD300LG;CD300LG;CD300LG;CD300LG;CD300LG;CD300LG	cg13269964	0.0190588	0.00678583	0.00618645
CPOvsCLO (Blood)	Chr17:41924043-41924578	17	11	3.061e-09	2.705e-06	CD300LG;CD300LG;CD300LG;CD300LG	cg17313519	0.0140435	0.00610618	0.0239349
CPOvsCLO (Blood)	Chr17:41924043-41924578	17	11	3.061e-09	2.705e-06	CD300LG;CD300LG;CD300LG;CD300LG	cg24129626	0.0136466	0.00490099	0.00662375
CPOvsCLO (Blood)	Chr17:41924043-41924578	17	11	3.061e-09	2.705e-06	CD300LG;CD300LG;CD300LG;CD300LG	cg24862483	0.0148666	0.00498804	0.00376383
CPOvsCLO (Blood)	Chr17:41924043-41924578	17	11	3.061e-09	2.705e-06	CD300LG;CD300LG;CD300LG;CD300LG;CD300LG;CD300LG;CD300LG;CD300LG	cg25720755	0.0153941	0.00396034	0.000201952
CPOvsCLO (Blood)	Chr17:41924043-41924578	17	11	3.061e-09	2.705e-06	CD300LG;CD300LG;CD300LG;CD300LG	cg27583853	0.0223625	0.0102459	0.0318587
CPOvsCLO (Blood)	Chr17:46507549-46508098	17	9	1.715e-07	0.0001477	SKAP1;SKAP1	cg02957270	-0.0242224	0.0108633	0.0284324
CPOvsCLO (Blood)	Chr17:46507549-46508098	17	9	1.715e-07	0.0001477	SKAP1;SKAP1	cg04483289	-0.05349	0.0104774	2.0276e-06
CPOvsCLO (Blood)	Chr17:46507549-46508098	17	9	1.715e-07	0.0001477	SKAP1;SKAP1	cg12513481	-0.0412479	0.00801325	1.70974e-06
CPOvsCLO (Blood)	Chr17:46507549-46508098	17	9	1.715e-07	0.0001477	SKAP1;SKAP1	cg14233507	-0.00124743	0.00210946	0.555873
CPOvsCLO (Blood)	Chr17:46507549-46508098	17	9	1.715e-07	0.0001477	SKAP1;SKAP1	cg16460446	-0.00104724	0.00454946	0.818504
CPOvsCLO (Blood)	Chr17:46507549-46508098	17	9	1.715e-07	0.0001477	SKAP1;SKAP1	cg16789104	-0.00243309	0.00070703	0.000904468
CPOvsCLO (Blood)	Chr17:46507549-46508098	17	9	1.715e-07	0.0001477	SKAP1;SKAP1	cg18261462	-0.000414118	0.000405372	0.309914
CPOvsCLO (Blood)	Chr17:46507549-46508098	17	9	1.715e-07	0.0001477	SKAP1;SKAP1;SKAP1;SKAP1	cg19585103	-0.00103126	0.00111693	0.358529
CPOvsCLO (Blood)	Chr17:46507549-46508098	17	9	1.715e-07	0.0001477	SKAP1;SKAP1	cg24322968	-0.0194739	0.00558238	0.00077591
CPOvsCLO (Blood)	Chr17:48153934-48154357	17	3	7.626e-07	0.0008521	ITGA3;ITGA3	cg00798317	0.0215426	0.00885128	0.0170595
CPOvsCLO (Blood)	Chr17:48153934-48154357	17	3	7.626e-07	0.0008521	ITGA3;ITGA3	cg21767759	0.0455041	0.0133922	0.00104044
CPOvsCLO (Blood)	Chr17:48153934-48154357	17	3	7.626e-07	0.0008521	ITGA3;ITGA3	cg23602058	0.053219	0.0145757	0.000452699
CPOvsCLO (Blood)	Chr17:4835341-4835628	17	4	1.046e-11	1.723e-08	GP1BA;GP1BA	cg04432599	-0.0295395	0.00786041	0.000315296
CPOvsCLO (Blood)	Chr17:4835341-4835628	17	4	1.046e-11	1.723e-08	GP1BA;GP1BA	cg07892449	-0.018114	0.00795367	0.0253012
CPOvsCLO (Blood)	Chr17:4835341-4835628	17	4	1.046e-11	1.723e-08	GP1BA	cg11340260	-0.0461095	0.00784747	8.21636e-08
CPOvsCLO (Blood)	Chr17:4835341-4835628	17	4	1.046e-11	1.723e-08	GP1BA	cg11902961	-0.0509191	0.0132758	0.000241577
CPOvsCLO (Blood)	Chr17:58499679-58500187	17	8	3.231e-05	0.02963	C17orf64	cg00443981	0.0631972	0.0134157	1
CPOvsCLO (Blood)	Chr17:58499679-58500187	17	8	3.231e-05	0.02963	C17orf64;C17orf64	cg02172058	0.0355569	0.0148039	0.0185175
CPOvsCLO (Blood)	Chr17:58499679-58500187	17	8	3.231e-05	0.02963	C17orf64	cg04413853	0.0487606	0.0106899	1.71664e-05
CPOvsCLO (Blood)	Chr17:58499679-58500187	17	8	3.231e-05	0.02963	C17orf64	cg06752482	0.0237995	0.00540331	3.10415e-05
CPOvsCLO (Blood)	Chr17:58499679-58500187	17	8	3.231e-05	0.02963	C17orf64	cg12131208	0.0912728	0.0173398	1.06504e-06
CPOvsCLO (Blood)	Chr17:58499679-58500187	17	8	3.231e-05	0.02963	C17orf64	cg17628249	0.0387963	0.0139063	0.00652406
CPOvsCLO (Blood)	Chr17:58499679-58500187	17	8	3.231e-05	0.02963	C17orf64	cg21122199	0.0319649	0.00833021	0.000240126
CPOvsCLO (Blood)	Chr17:58499679-58500187	17	8	3.231e-05	0.02963	C17orf64	cg25910083	-0.00550015	0.0112026	0.624726
CPOvsCLO (Blood)	Chr17:72932588-72932993	17	3	1.95e-05	0.0225	OTOP3	cg04373106	-0.0158963	0.00586248	0.00812054
CPOvsCLO (Blood)	Chr17:72932588-72932993	17	3	1.95e-05	0.0225	OTOP3	cg10963398	-0.0223511	0.00489497	1.68561e-05
CPOvsCLO (Blood)	Chr17:72932588-72932993	17	3	1.95e-05	0.0225	OTOP3	cg25006521	-0.0021439	0.00175887	0.226291
CPOvsCLO (Blood)	Chr17:72934146-72934410	17	2	2.605e-05	0.04558	OTOP3	cg06722121	0.0563233	0.0106319	9.27453e-07
CPOvsCLO (Blood)	Chr17:72934146-72934410	17	2	2.605e-05	0.04558	OTOP3	cg18519925	-0.01336	0.00934736	0.156632
CPOvsCLO (Blood)	Chr17:75537017-75537445	17	3	9.69e-11	1.07e-07		cg08370173	0.067207	0.0119363	2.3257e-07
CPOvsCLO (Blood)	Chr17:75537017-75537445	17	3	9.69e-11	1.07e-07		cg16277071	0.0515916	0.0123822	7.46752e-05
CPOvsCLO (Blood)	Chr17:75537017-75537445	17	3	9.69e-11	1.07e-07		cg27108424	0.0235752	0.00857038	0.00728031
CPOvsCLO (Blood)	Chr17:79041480-79041679	17	3	4.359e-06	0.0103	BAIAP2;BAIAP2;BAIAP2;BAIAP2	cg11698647	0.053722	0.0160634	0.00123404
CPOvsCLO (Blood)	Chr17:79041480-79041679	17	3	4.359e-06	0.0103	BAIAP2;BAIAP2;BAIAP2;BAIAP2	cg19159404	0.0519879	0.014179	0.000429989
CPOvsCLO (Blood)	Chr17:79041480-79041679	17	3	4.359e-06	0.0103	BAIAP2;BAIAP2;BAIAP2;BAIAP2	cg26480039	0.0516144	0.0263928	0.0538338
CPOvsCLO (Blood)	Chr17:79068856-79069043	17	3	4.462e-06	0.01122	BAIAP2;BAIAP2;BAIAP2;BAIAP2	cg06578276	0.0480187	0.0172835	0.00673944
CPOvsCLO (Blood)	Chr17:79068856-79069043	17	3	4.462e-06	0.01122	BAIAP2;BAIAP2;BAIAP2;BAIAP2	cg09083945	0.0482936	0.0123467	0.000185471
CPOvsCLO (Blood)	Chr17:79068856-79069043	17	3	4.462e-06	0.01122	BAIAP2;BAIAP2;BAIAP2;BAIAP2	cg14611816	0.038391	0.0170405	0.02687
CPOvsCLO (Blood)	Chr17:79269884-79269887	17	2	2.761e-11	4.351e-06	SLC38A10;SLC38A10	cg00466249	-0.058102	0.0112794	1.68417e-06
CPOvsCLO (Blood)	Chr17:79269884-79269887	17	2	2.761e-11	4.351e-06	SLC38A10;SLC38A10	cg06850526	-0.0509208	0.00929986	4.44833e-07
CPOvsCLO (Blood)	Chr17:79453575-79453654	17	3	3.174e-06	0.01882		cg18048655	0.00681334	0.00569343	0.234789
CPOvsCLO (Blood)	Chr17:79453575-79453654	17	3	3.174e-06	0.01882		cg19478079	0.0826431	0.0198857	7.76234e-05
CPOvsCLO (Blood)	Chr17:79453575-79453654	17	3	3.174e-06	0.01882		cg25003697	0.0788648	0.0192006	9.24891e-05
CPOvsCLO (Blood)	Chr17:79485529-79485935	17	3	2.165e-09	2.522e-06		cg02010342	0.0211368	0.00613212	0.000888157
CPOvsCLO (Blood)	Chr17:79485529-79485935	17	3	2.165e-09	2.522e-06		cg14316944	0.052798	0.0160845	0.00150017
CPOvsCLO (Blood)	Chr17:79485529-79485935	17	3	2.165e-09	2.522e-06		cg24718197	0.042958	0.00909316	9.17058e-06
CPOvsCLO (Blood)	Chr17:79970135-79970314	17	3	1.75e-16	5.865e-13	ASPSCR1	cg05478824	0.0313673	0.00753914	7.63177e-05
CPOvsCLO (Blood)	Chr17:79970135-79970314	17	3	1.75e-16	5.865e-13	ASPSCR1	cg12374579	0.06556	0.011846	3.47958e-07
CPOvsCLO (Blood)	Chr17:79970135-79970314	17	3	1.75e-16	5.865e-13	ASPSCR1	cg23928512	0.0836916	0.0124952	2.25498e-09
CPOvsCLO (Blood)	Chr17:80189645-80190155	17	8	4.675e-08	4.333e-05	SLC16A3;SLC16A3;SLC16A3;SLC16A3	cg03956820	0.0208389	0.00604787	0.000891723
CPOvsCLO (Blood)	Chr17:80189645-80190155	17	8	4.675e-08	4.333e-05	SLC16A3;SLC16A3;SLC16A3	cg10377245	0.0158911	0.00676276	0.0211297
CPOvsCLO (Blood)	Chr17:80189645-80190155	17	8	4.675e-08	4.333e-05	SLC16A3;SLC16A3;SLC16A3	cg17932802	0.0164059	0.00523171	0.00236187
CPOvsCLO (Blood)	Chr17:80189645-80190155	17	8	4.675e-08	4.333e-05	SLC16A3;SLC16A3;SLC16A3	cg18083597	0.0121482	0.00616785	0.0521794
CPOvsCLO (Blood)	Chr17:80189645-80190155	17	8	4.675e-08	4.333e-05	SLC16A3;SLC16A3;SLC16A3	cg19284277	0.0132429	0.00816668	0.108641
CPOvsCLO (Blood)	Chr17:80189645-80190155	17	8	4.675e-08	4.333e-05	SLC16A3;SLC16A3;SLC16A3	cg19590707	0.0321789	0.0101569	0.00213955
CPOvsCLO (Blood)	Chr17:80189645-80190155	17	8	4.675e-08	4.333e-05	SLC16A3;SLC16A3;SLC16A3	cg23224090	0.018295	0.00716471	0.0124713
CPOvsCLO (Blood)	Chr17:80189645-80190155	17	8	4.675e-08	4.333e-05	SLC16A3;SLC16A3;SLC16A3	cg27355141	0.00886479	0.00637342	0.167929
CPOvsCLO (Blood)	Chr17:80541737-80542119	17	4	4.456e-07	0.0005513	FOXK2	cg02094337	0.069045	0.0192547	0.000563028
CPOvsCLO (Blood)	Chr17:80541737-80542119	17	4	4.456e-07	0.0005513	FOXK2	cg20173014	0.0525192	0.0217695	0.0180199
CPOvsCLO (Blood)	Chr17:80541737-80542119	17	4	4.456e-07	0.0005513	FOXK2	cg21093005	0.0453708	0.0208289	0.0321895
CPOvsCLO (Blood)	Chr17:80541737-80542119	17	4	4.456e-07	0.0005513	FOXK2	cg26986438	0.0685504	0.0203965	0.00117084
CPOvsCLO (Blood)	Chr17:8815841-8816267	17	4	7.101e-07	0.0007878	PIK3R5;PIK3R5	cg08003321	-0.0289964	0.00815848	0.000625432
CPOvsCLO (Blood)	Chr17:8815841-8816267	17	4	7.101e-07	0.0007878	PIK3R5;PIK3R5	cg09528351	-0.0219015	0.00838435	0.0106555
CPOvsCLO (Blood)	Chr17:8815841-8816267	17	4	7.101e-07	0.0007878	PIK3R5;PIK3R5	cg16672810	-0.0208011	0.00869807	0.0190148
CPOvsCLO (Blood)	Chr17:8815841-8816267	17	4	7.101e-07	0.0007878	PIK3R5;PIK3R5	cg24251850	-0.0202348	0.00695466	0.00463144
CPOvsCLO (Blood)	Chr18:13136340-13136598	18	3	4.391e-08	8.047e-05		cg00430895	-0.0297772	0.00705212	6.09205e-05
CPOvsCLO (Blood)	Chr18:13136340-13136598	18	3	4.391e-08	8.047e-05		cg04338652	-0.0210977	0.00682139	0.00271944
CPOvsCLO (Blood)	Chr18:13136340-13136598	18	3	4.391e-08	8.047e-05		cg19174643	-0.0190281	0.00590097	0.00179777
CPOvsCLO (Blood)	Chr19:1074425-1075105	19	5	2.037e-08	1.416e-05	HMHA1	cg02753354	-0.0130937	0.00349429	0.000327187
CPOvsCLO (Blood)	Chr19:1074425-1075105	19	5	2.037e-08	1.416e-05	HMHA1	cg10714639	-0.0359656	0.0131559	0.00763356
CPOvsCLO (Blood)	Chr19:1074425-1075105	19	5	2.037e-08	1.416e-05	HMHA1	cg17924072	-0.00424211	0.00490672	0.389747
CPOvsCLO (Blood)	Chr19:1074425-1075105	19	5	2.037e-08	1.416e-05	HMHA1	cg19617213	-0.034874	0.0153964	0.0260816
CPOvsCLO (Blood)	Chr19:1074425-1075105	19	5	2.037e-08	1.416e-05	HMHA1	cg24024661	-0.0685858	0.0127535	6.66612e-07
CPOvsCLO (Blood)	Chr19:13125726-13125852	19	2	3.615e-13	1.356e-09	NFIX	cg14925616	0.037762	0.0129803	0.0046363
CPOvsCLO (Blood)	Chr19:13125726-13125852	19	2	3.615e-13	1.356e-09	NFIX	cg27392771	0.0944976	0.00992249	5.24638e-15
CPOvsCLO (Blood)	Chr19:36004632-36004995	19	4	2.359e-10	3.073e-07	DMKN;DMKN;DMKN;DMKN	cg15078284	0.0274265	0.0143658	0.0596577
CPOvsCLO (Blood)	Chr19:36004632-36004995	19	4	2.359e-10	3.073e-07	DMKN;DMKN;DMKN;DMKN	cg16677448	0.0720619	0.0151345	7.93407e-06
CPOvsCLO (Blood)	Chr19:36004632-36004995	19	4	2.359e-10	3.073e-07	DMKN;DMKN;DMKN;DMKN	cg17112426	0.047151	0.0135184	0.000777277
CPOvsCLO (Blood)	Chr19:36004632-36004995	19	4	2.359e-10	3.073e-07	DMKN;DMKN;DMKN;DMKN	cg17662083	0.0519732	0.0116535	2.52217e-05
CPOvsCLO (Blood)	Chr19:39737768-39737862	19	3	1.639e-08	8.241e-05		cg04722177	0.0349152	0.00832496	6.7579e-05
CPOvsCLO (Blood)	Chr19:39737768-39737862	19	3	1.639e-08	8.241e-05		cg09986680	0.0295493	0.00826639	0.00058444
CPOvsCLO (Blood)	Chr19:39737768-39737862	19	3	1.639e-08	8.241e-05		cg16476317	0.026211	0.0080071	0.00154352
CPOvsCLO (Blood)	Chr19:39797750-39798564	19	4	3.609e-11	2.096e-08	LRFN1	cg00002033	0.0879202	0.0217925	0.000120131
CPOvsCLO (Blood)	Chr19:39797750-39798564	19	4	3.609e-11	2.096e-08	LRFN1	cg01076874	0.0647322	0.0175859	0.000409645
CPOvsCLO (Blood)	Chr19:39797750-39798564	19	4	3.609e-11	2.096e-08	LRFN1	cg11199014	0.067487	0.0152568	2.89299e-05
CPOvsCLO (Blood)	Chr19:39797750-39798564	19	4	3.609e-11	2.096e-08	LRFN1	cg20608100	0.0243945	0.00918127	0.00943473
CPOvsCLO (Blood)	Chr19:42429841-42430911	19	3	1.081e-09	4.776e-07		cg11666770	0.0788434	0.0153127	1.69991e-06
CPOvsCLO (Blood)	Chr19:42429841-42430911	19	3	1.081e-09	4.776e-07		cg12076915	0.0529876	0.0101978	1.4041e-06
CPOvsCLO (Blood)	Chr19:42429841-42430911	19	3	1.081e-09	4.776e-07		cg18655918	0.0114285	0.0073447	0.123463
CPOvsCLO (Blood)	Chr19:46806907-46807273	19	4	2.328e-08	3.007e-05	HIF3A;HIF3A;HIF3A;HIF3A	cg01552731	0.0642379	0.0235842	0.00784948
CPOvsCLO (Blood)	Chr19:46806907-46807273	19	4	2.328e-08	3.007e-05	HIF3A;HIF3A;HIF3A	cg23548163	0.15396	0.0384808	0.000135311
CPOvsCLO (Blood)	Chr19:46806907-46807273	19	4	2.328e-08	3.007e-05	HIF3A;HIF3A;HIF3A	cg25196389	0.035712	0.0143147	0.0145619
CPOvsCLO (Blood)	Chr19:46806907-46807273	19	4	2.328e-08	3.007e-05	HIF3A;HIF3A;HIF3A	cg26749414	0.105861	0.0304577	0.000808944
CPOvsCLO (Blood)	Chr19:49000743-49002478	19	6	3.053e-13	8.32e-11	LMTK3	cg02784823	-0.0888349	0.0286791	0.00265316
CPOvsCLO (Blood)	Chr19:49000743-49002478	19	6	3.053e-13	8.32e-11	LMTK3	cg06862049	-0.0821383	0.0209599	0.000180731
CPOvsCLO (Blood)	Chr19:49000743-49002478	19	6	3.053e-13	8.32e-11	LMTK3	cg16194588	-0.0601855	0.0191475	0.0023091
CPOvsCLO (Blood)	Chr19:49000743-49002478	19	6	3.053e-13	8.32e-11	LMTK3	cg18955367	-0.0730419	0.0188095	0.000204663
CPOvsCLO (Blood)	Chr19:49000743-49002478	19	6	3.053e-13	8.32e-11	LMTK3	cg20724680	-0.0479114	0.0180872	0.00966453
CPOvsCLO (Blood)	Chr19:49000743-49002478	19	6	3.053e-13	8.32e-11	LMTK3	cg26280727	-0.0769104	0.0220281	0.000768321
CPOvsCLO (Blood)	Chr19:49658913-49659300	19	2	9.508e-07	0.001161	HRC	cg10695490	0.0454877	0.00870842	1.25582e-06
CPOvsCLO (Blood)	Chr19:49658913-49659300	19	2	9.508e-07	0.001161	HRC	cg27016307	0.0393372	0.0161782	0.0171625
CPOvsCLO (Blood)	Chr19:54850417-54850646	19	5	2.338e-05	0.04712	LILRA4;LILRA4	cg01067405	-0.0239772	0.015407	0.123407
CPOvsCLO (Blood)	Chr19:54850417-54850646	19	5	2.338e-05	0.04712	LILRA4	cg19802477	-0.0150109	0.00839085	0.0772263
CPOvsCLO (Blood)	Chr19:54850417-54850646	19	5	2.338e-05	0.04712	LILRA4	cg20542190	-0.0369433	0.0135433	0.00776211
CPOvsCLO (Blood)	Chr19:54850417-54850646	19	5	2.338e-05	0.04712	LILRA4	cg23899409	-0.0881262	0.0262202	0.00117043
CPOvsCLO (Blood)	Chr19:54850417-54850646	19	5	2.338e-05	0.04712	LILRA4	cg24755177	-0.0059495	0.00283658	0.0389624
CPOvsCLO (Blood)	Chr19:54927717-54928186	19	4	1.355e-05	0.01357	TTYH1;TTYH1	cg00558215	0.00777934	0.00363111	0.0350896
CPOvsCLO (Blood)	Chr19:54927717-54928186	19	4	1.355e-05	0.01357	TTYH1;TTYH1	cg14814062	0.0282589	0.00938584	0.00344061
CPOvsCLO (Blood)	Chr19:54927717-54928186	19	4	1.355e-05	0.01357	TTYH1;TTYH1	cg15972301	0.0114718	0.00650982	0.0816675
CPOvsCLO (Blood)	Chr19:54927717-54928186	19	4	1.355e-05	0.01357	TTYH1;TTYH1	cg21287054	0.054967	0.0177329	0.00263583
CPOvsCLO (Blood)	Chr2:105372087-105372266	2	3	5.222e-09	1.379e-05		cg04667538	-0.0141837	0.00684097	0.0412792
CPOvsCLO (Blood)	Chr2:105372087-105372266	2	3	5.222e-09	1.379e-05		cg06770878	-0.0498163	0.0155539	0.0019305
CPOvsCLO (Blood)	Chr2:105372087-105372266	2	3	5.222e-09	1.379e-05		cg19075787	-0.129937	0.0203025	8.43658e-09
CPOvsCLO (Blood)	Chr2:113956255-113957042	2	5	2.057e-12	1.236e-09	PSD4;LOC440839	cg02160608	-0.0327976	0.00682141	6.6123e-06
CPOvsCLO (Blood)	Chr2:113956255-113957042	2	5	2.057e-12	1.236e-09	PSD4;LOC440839	cg04177132	-0.0208301	0.00973388	0.0352582
CPOvsCLO (Blood)	Chr2:113956255-113957042	2	5	2.057e-12	1.236e-09	PSD4;LOC440839	cg10536276	-0.0742136	0.013939	8.31407e-07
CPOvsCLO (Blood)	Chr2:113956255-113957042	2	5	2.057e-12	1.236e-09	PSD4;LOC440839	cg11464438	-0.0444637	0.0143314	0.00261343
CPOvsCLO (Blood)	Chr2:113956255-113957042	2	5	2.057e-12	1.236e-09	PSD4;LOC440839	cg18869127	-0.0422257	0.0154863	0.00778682
CPOvsCLO (Blood)	Chr2:18765848-18766295	2	5	2.923e-06	0.003087	NT5C1B;NT5C1B	cg04391048	-0.0328157	0.013299	0.0156348
CPOvsCLO (Blood)	Chr2:18765848-18766295	2	5	2.923e-06	0.003087	NT5C1B;NT5C1B	cg13259707	0.0339322	0.0161546	0.0386871
CPOvsCLO (Blood)	Chr2:18765848-18766295	2	5	2.923e-06	0.003087	NT5C1B;NT5C1B	cg15750303	-0.0543464	0.0237951	0.0248987
CPOvsCLO (Blood)	Chr2:18765848-18766295	2	5	2.923e-06	0.003087	NT5C1B;NT5C1B	cg20702390	-0.0328235	0.0142121	0.0233679
CPOvsCLO (Blood)	Chr2:18765848-18766295	2	5	2.923e-06	0.003087	NT5C1B;NT5C1B	cg26580609	-0.0523381	0.0166248	0.00227452
CPOvsCLO (Blood)	Chr2:202901045-202901471	2	5	1.477e-05	0.01626	FZD7	cg02697649	0.0765017	0.0305491	0.0142059
CPOvsCLO (Blood)	Chr2:202901045-202901471	2	5	1.477e-05	0.01626	FZD7;FZD7	cg03345454	0.127168	0.0456142	0.00655957
CPOvsCLO (Blood)	Chr2:202901045-202901471	2	5	1.477e-05	0.01626	FZD7;FZD7	cg10634136	0.052582	0.0249931	0.038417
CPOvsCLO (Blood)	Chr2:202901045-202901471	2	5	1.477e-05	0.01626	FZD7;FZD7	cg11613003	0.0411831	0.0228098	0.0746216
CPOvsCLO (Blood)	Chr2:202901045-202901471	2	5	1.477e-05	0.01626	FZD7;FZD7	cg27638615	0.0535358	0.0225464	0.0199693
CPOvsCLO (Blood)	Chr2:218898491-218898789	2	4	2.41e-06	0.003816		cg00122854	0.0085282	0.00555457	0.128457
CPOvsCLO (Blood)	Chr2:218898491-218898789	2	4	2.41e-06	0.003816		cg03832522	0.0534925	0.0148171	0.000519314
CPOvsCLO (Blood)	Chr2:218898491-218898789	2	4	2.41e-06	0.003816		cg12924402	0.0381145	0.0193696	0.0523966
CPOvsCLO (Blood)	Chr2:218898491-218898789	2	4	2.41e-06	0.003816		cg23940612	0.0475424	0.0122063	0.000196507
CPOvsCLO (Blood)	Chr2:241992491-241992713	2	3	8.464e-07	0.001801	SNED1	cg02743576	0.0418598	0.00956689	3.46115e-05
CPOvsCLO (Blood)	Chr2:241992491-241992713	2	3	8.464e-07	0.001801	SNED1	cg05854427	0.0410265	0.0131889	0.00254978
CPOvsCLO (Blood)	Chr2:241992491-241992713	2	3	8.464e-07	0.001801	SNED1	cg25850181	0.0051041	0.00240715	0.0371107
CPOvsCLO (Blood)	Chr2:45234140-45234380	2	2	4.462e-15	8.748e-12	SIX2	cg04364219	0.0772411	0.011258	1.08737e-09
CPOvsCLO (Blood)	Chr2:45234140-45234380	2	2	4.462e-15	8.748e-12	SIX2	cg16240781	0.0604445	0.0105846	1.6584e-07
CPOvsCLO (Blood)	Chr2:65284064-65284263	2	2	1.129e-05	0.02647	CEP68	cg05010058	-0.0100162	0.00284173	0.000700503
CPOvsCLO (Blood)	Chr2:65284064-65284263	2	2	1.129e-05	0.02647	CEP68	cg27236242	-0.00517255	0.00161992	0.00198178
CPOvsCLO (Blood)	Chr2:68545960-68546039	2	3	6.426e-08	0.0003845	CNRIP1;CNRIP1	cg06275642	0.0186237	0.00923554	0.0469395
CPOvsCLO (Blood)	Chr2:68545960-68546039	2	3	6.426e-08	0.0003845	CNRIP1;CNRIP1	cg21581504	0.0499543	0.0134267	0.000358241
CPOvsCLO (Blood)	Chr2:68545960-68546039	2	3	6.426e-08	0.0003845	CNRIP1;CNRIP1	cg22400703	0.0774609	0.0152538	2.26181e-06
CPOvsCLO (Blood)	Chr2:71128997-71129290	2	2	1.308e-05	0.02088	VAX2	cg05021771	0.0571318	0.0138718	8.8851e-05
CPOvsCLO (Blood)	Chr2:71128997-71129290	2	2	1.308e-05	0.02088	VAX2	cg06086887	0.0143529	0.00559457	0.0120786
CPOvsCLO (Blood)	Chr2:7171869-7172298	2	5	1.286e-08	1.418e-05	RNF144A	cg05087455	-0.0206811	0.00656679	0.00226658
CPOvsCLO (Blood)	Chr2:7171869-7172298	2	5	1.286e-08	1.418e-05	RNF144A	cg13464573	-0.0131581	0.0106331	0.219363
CPOvsCLO (Blood)	Chr2:7171869-7172298	2	5	1.286e-08	1.418e-05	RNF144A	cg19240637	-0.0502588	0.0101448	3.71391e-06
CPOvsCLO (Blood)	Chr2:7171869-7172298	2	5	1.286e-08	1.418e-05	RNF144A	cg21486510	-0.0217979	0.00698005	0.00245702
CPOvsCLO (Blood)	Chr2:7171869-7172298	2	5	1.286e-08	1.418e-05	RNF144A	cg27281690	-0.0208445	0.00790795	0.00999292
CPOvsCLO (Blood)	Chr2:95690821-95691256	2	4	1.559e-05	0.0168	MAL;MAL;MAL;MAL	cg04804539	-0.00140423	0.00153215	0.362023
CPOvsCLO (Blood)	Chr2:95690821-95691256	2	4	1.559e-05	0.0168	MAL;MAL;MAL;MAL	cg05142617	0.0334173	0.00821061	0.000105782
CPOvsCLO (Blood)	Chr2:95690821-95691256	2	4	1.559e-05	0.0168	MAL;MAL;MAL;MAL	cg09983051	-0.00723624	0.00309922	0.0219368
CPOvsCLO (Blood)	Chr2:95690821-95691256	2	4	1.559e-05	0.0168	MAL;MAL;MAL;MAL	cg21245652	0.0134758	0.00466288	0.00490082
CPOvsCLO (Blood)	Chr20:2675418-2675997	20	2	5.542e-10	4.525e-07	EBF4	cg05857996	0.164477	0.0333401	4.03434e-06
CPOvsCLO (Blood)	Chr20:2675418-2675997	20	2	5.542e-10	4.525e-07	EBF4	cg16426670	0.0565949	0.0121404	1.16803e-05
CPOvsCLO (Blood)	Chr20:30060822-30061045	20	5	1.605e-06	0.003396	DEFB124	cg01981417	0.0275831	0.00867013	0.00205442
CPOvsCLO (Blood)	Chr20:30060822-30061045	20	5	1.605e-06	0.003396	DEFB124	cg02612927	0.0275915	0.00798796	0.000867546
CPOvsCLO (Blood)	Chr20:30060822-30061045	20	5	1.605e-06	0.003396	DEFB124	cg03900072	-0.00760244	0.0102169	0.458888
CPOvsCLO (Blood)	Chr20:30060822-30061045	20	5	1.605e-06	0.003396	DEFB124	cg13405782	0.0152893	0.00904971	0.0948367
CPOvsCLO (Blood)	Chr20:30060822-30061045	20	5	1.605e-06	0.003396	DEFB124	cg17418055	0.045694	0.0108828	6.64283e-05
CPOvsCLO (Blood)	Chr20:3051954-3052693	20	11	1.33e-13	8.509e-11	OXT	cg01644611	-0.0499135	0.0118893	6.65612e-05
CPOvsCLO (Blood)	Chr20:3051954-3052693	20	11	1.33e-13	8.509e-11	OXT	cg04731988	-0.0768317	0.014858	1.55369e-06
CPOvsCLO (Blood)	Chr20:3051954-3052693	20	11	1.33e-13	8.509e-11	OXT	cg06404175	-0.000267177	0.000919127	0.772008
CPOvsCLO (Blood)	Chr20:3051954-3052693	20	11	1.33e-13	8.509e-11	OXT	cg07747220	-0.0247505	0.0166672	0.141291
CPOvsCLO (Blood)	Chr20:3051954-3052693	20	11	1.33e-13	8.509e-11	OXT	cg09774842	0.000270589	0.00185666	0.884481
CPOvsCLO (Blood)	Chr20:3051954-3052693	20	11	1.33e-13	8.509e-11	OXT	cg13285174	-0.0890012	0.0206211	4.31727e-05
CPOvsCLO (Blood)	Chr20:3051954-3052693	20	11	1.33e-13	8.509e-11	OXT	cg13725599	-0.0271919	0.0053433	2.33311e-06
CPOvsCLO (Blood)	Chr20:3051954-3052693	20	11	1.33e-13	8.509e-11	OXT	cg16887334	-0.00486973	0.00879314	0.58118
CPOvsCLO (Blood)	Chr20:3051954-3052693	20	11	1.33e-13	8.509e-11	OXT;OXT	cg19592472	-0.122754	0.0204945	5.03937e-08
CPOvsCLO (Blood)	Chr20:3051954-3052693	20	11	1.33e-13	8.509e-11	OXT	cg26267561	-0.0770802	0.015577	3.80094e-06
CPOvsCLO (Blood)	Chr20:3051954-3052693	20	11	1.33e-13	8.509e-11	OXT	cg26955850	-0.0355877	0.0137533	0.0113857
CPOvsCLO (Blood)	Chr20:34679665-34680005	20	2	3.331e-07	0.0004631		cg00499707	0.0230757	0.0067257	0.000935075
CPOvsCLO (Blood)	Chr20:34679665-34680005	20	2	3.331e-07	0.0004631		cg21028946	0.0259587	0.00590004	3.16133e-05
CPOvsCLO (Blood)	Chr20:35504371-35504554	20	4	6.343e-09	1.639e-05	C20orf118	cg00414077	0.0322871	0.00739081	3.55198e-05
CPOvsCLO (Blood)	Chr20:35504371-35504554	20	4	6.343e-09	1.639e-05	C20orf118	cg09227119	0.0398285	0.00956901	7.58635e-05
CPOvsCLO (Blood)	Chr20:35504371-35504554	20	4	6.343e-09	1.639e-05	C20orf118	cg09241885	0.0330594	0.00970322	0.00101001
CPOvsCLO (Blood)	Chr20:35504371-35504554	20	4	6.343e-09	1.639e-05	C20orf118	cg18062064	0.0142962	0.00865876	0.102458
CPOvsCLO (Blood)	Chr20:45946271-45946430	20	2	9.809e-08	0.0002916	ZMYND8;LOC100131496;ZMYND8;ZMYND8	cg04504205	-0.0427593	0.00815049	1.14424e-06
CPOvsCLO (Blood)	Chr20:45946271-45946430	20	2	9.809e-08	0.0002916	ZMYND8;LOC100131496;ZMYND8;ZMYND8	cg20645040	-0.0217452	0.00714858	0.00313632
CPOvsCLO (Blood)	Chr20:48626437-48626622	20	2	1.957e-08	5.003e-05		cg06260709	0.0681293	0.0157037	3.97298e-05
CPOvsCLO (Blood)	Chr20:48626437-48626622	20	2	1.957e-08	5.003e-05		cg12800962	0.0372382	0.00861573	4.22087e-05
CPOvsCLO (Blood)	Chr20:4981014-4981090	20	2	1.66e-07	0.001032	SLC23A2;SLC23A2	cg03854765	-0.0582352	0.0151819	0.000241283
CPOvsCLO (Blood)	Chr20:4981014-4981090	20	2	1.66e-07	0.001032	SLC23A2;SLC23A2	cg15079315	-0.0501504	0.0117806	5.36648e-05
CPOvsCLO (Blood)	Chr20:61590751-61591210	20	4	1.259e-07	0.0001296	SLC17A9	cg00688402	-0.0669835	0.018159	0.000398977
CPOvsCLO (Blood)	Chr20:61590751-61591210	20	4	1.259e-07	0.0001296	SLC17A9	cg12099423	-0.0665072	0.0274475	0.0175382
CPOvsCLO (Blood)	Chr20:61590751-61591210	20	4	1.259e-07	0.0001296	SLC17A9	cg17221813	-0.118313	0.0400264	0.00404589
CPOvsCLO (Blood)	Chr20:61590751-61591210	20	4	1.259e-07	0.0001296	SLC17A9	cg19142181	-0.099775	0.034059	0.00437054
CPOvsCLO (Blood)	Chr20:62433998-62434141	20	3	1.116e-07	0.000369	ZBTB46	cg01548777	-0.0411926	0.012511	0.00146012
CPOvsCLO (Blood)	Chr20:62433998-62434141	20	3	1.116e-07	0.000369	ZBTB46	cg18187035	-0.0659606	0.0151881	3.90744e-05
CPOvsCLO (Blood)	Chr20:62433998-62434141	20	3	1.116e-07	0.000369	ZBTB46	cg18979623	-0.0540435	0.0195457	0.00699634
CPOvsCLO (Blood)	Chr21:22368940-22369311	21	2	1.404e-06	0.001788		cg01164574	0.0765251	0.0182109	6.56096e-05
CPOvsCLO (Blood)	Chr21:22368940-22369311	21	2	1.404e-06	0.001788	NCAM2	cg21160372	0.0532368	0.0166472	0.00195225
CPOvsCLO (Blood)	Chr21:30451398-30451569	21	2	1.911e-06	0.005269	C21orf7	cg08416522	-0.00967873	0.00358215	0.00833886
CPOvsCLO (Blood)	Chr21:30451398-30451569	21	2	1.911e-06	0.005269	C21orf7	cg20762729	-0.0327696	0.00702777	1.16284e-05
CPOvsCLO (Blood)	Chr21:37442385-37442778	21	4	3.42e-06	0.004106	CBR1	cg00695416	-0.00617642	0.00261455	0.0206869
CPOvsCLO (Blood)	Chr21:37442385-37442778	21	4	3.42e-06	0.004106	CBR1	cg03841977	-0.0406033	0.0135313	0.00354527
CPOvsCLO (Blood)	Chr21:37442385-37442778	21	4	3.42e-06	0.004106	CBR1	cg16662267	-0.0119638	0.00420433	0.00566061
CPOvsCLO (Blood)	Chr21:37442385-37442778	21	4	3.42e-06	0.004106	CBR1;CBR1	cg16719517	-0.00163648	0.000660387	0.0153992
CPOvsCLO (Blood)	Chr21:38592416-38592613	21	2	3.104e-11	7.45e-08	DSCR9	cg01308549	-0.0408097	0.0077435	1.0375e-06
CPOvsCLO (Blood)	Chr21:38592416-38592613	21	2	3.104e-11	7.45e-08	DSCR9	cg07599979	-0.0816837	0.0159263	1.84346e-06
CPOvsCLO (Blood)	Chr22:18325160-18325506	22	2	2.913e-06	0.003973	MICAL3;MICAL3	cg04520704	0.0417624	0.0121871	0.000947854
CPOvsCLO (Blood)	Chr22:18325160-18325506	22	2	2.913e-06	0.003973	MICAL3;MICAL3	cg21103992	0.0567101	0.0152681	0.000365913
CPOvsCLO (Blood)	Chr22:19709548-19710164	22	5	1.599e-17	1.227e-14	GP1BB;SEPT5	cg03970899	0.103073	0.0267578	0.000228092
CPOvsCLO (Blood)	Chr22:19709548-19710164	22	5	1.599e-17	1.227e-14	2005-09-01	cg04533276	0.0710279	0.0301561	0.0208365
CPOvsCLO (Blood)	Chr22:19709548-19710164	22	5	1.599e-17	1.227e-14	SEPT5;GP1BB	cg05726109	0.129835	0.0241142	6.49388e-07
CPOvsCLO (Blood)	Chr22:19709548-19710164	22	5	1.599e-17	1.227e-14	GP1BB;SEPT5	cg12899065	0.161664	0.0267457	3.97771e-08
CPOvsCLO (Blood)	Chr22:19709548-19710164	22	5	1.599e-17	1.227e-14	SEPT5;GP1BB	cg20193802	0.0674369	0.0153639	3.28703e-05
CPOvsCLO (Blood)	Chr22:19750918-19752870	22	6	6.636e-13	1.607e-10	TBX1;TBX1;TBX1	cg00720629	0.039298	0.0125329	0.00236371
CPOvsCLO (Blood)	Chr22:19750918-19752870	22	6	6.636e-13	1.607e-10	TBX1;TBX1;TBX1	cg04679902	0.0308575	0.0108395	0.00554954
CPOvsCLO (Blood)	Chr22:19750918-19752870	22	6	6.636e-13	1.607e-10	TBX1;TBX1;TBX1	cg10047755	0.0287154	0.0155016	0.0674781
CPOvsCLO (Blood)	Chr22:19750918-19752870	22	6	6.636e-13	1.607e-10	TBX1;TBX1;TBX1	cg17338254	0.0387891	0.0101242	0.000245074
CPOvsCLO (Blood)	Chr22:19750918-19752870	22	6	6.636e-13	1.607e-10	TBX1;TBX1;TBX1	cg19092981	0.0374859	0.023174	0.109502
CPOvsCLO (Blood)	Chr22:19750918-19752870	22	6	6.636e-13	1.607e-10	TBX1;TBX1;TBX1	cg23573129	0.0347096	0.0121006	0.00521555
CPOvsCLO (Blood)	Chr22:19750918-19752870	22	6	6.636e-13	1.607e-10	TBX1;TBX1;TBX1	cg24152179	0.076941	0.0161349	7.71446e-06
CPOvsCLO (Blood)	Chr22:19750918-19752870	22	6	6.636e-13	1.607e-10	TBX1;TBX1;TBX1	cg24345184	0.0318534	0.011327	0.00612455
CPOvsCLO (Blood)	Chr22:30960857-30961152	22	3	3.666e-06	0.005858	GAL3ST1	cg04030848	0.0467666	0.0114372	9.88184e-05
CPOvsCLO (Blood)	Chr22:30960857-30961152	22	3	3.666e-06	0.005858	GAL3ST1;GAL3ST1	cg09022808	0.058467	0.0117538	3.4275e-06
CPOvsCLO (Blood)	Chr22:30960857-30961152	22	3	3.666e-06	0.005858	GAL3ST1	cg17013166	0.0037953	0.00677524	0.576853
CPOvsCLO (Blood)	Chr22:37955927-37956294	22	4	2.791e-05	0.03532	CDC42EP1	cg03314604	0.0129481	0.00567516	0.0250463
CPOvsCLO (Blood)	Chr22:37955927-37956294	22	4	2.791e-05	0.03532	CDC42EP1	cg14742079	0.019591	0.00827973	0.0202764
CPOvsCLO (Blood)	Chr22:37955927-37956294	22	4	2.791e-05	0.03532	CDC42EP1	cg16432009	0.022627	0.0093358	0.0175112
CPOvsCLO (Blood)	Chr22:37955927-37956294	22	4	2.791e-05	0.03532	CDC42EP1	cg20307496	0.0236009	0.00895164	0.00997668
CPOvsCLO (Blood)	Chr22:38379218-38379750	22	3	9.48e-07	0.0008421	SOX10	cg01586506	0.0802114	0.0209844	0.000252723
CPOvsCLO (Blood)	Chr22:38379218-38379750	22	3	9.48e-07	0.0008421	SOX10	cg12990614	0.0404729	0.0184309	0.0308535
CPOvsCLO (Blood)	Chr22:38379218-38379750	22	3	9.48e-07	0.0008421	SOX10	cg23109891	0.0751746	0.0223236	0.00114642
CPOvsCLO (Blood)	Chr22:41763093-41763513	22	10	1.071e-08	1.206e-05	TEF	cg00952322	-0.00632079	0.00347738	0.0726774
CPOvsCLO (Blood)	Chr22:41763093-41763513	22	10	1.071e-08	1.206e-05	TEF	cg02589672	-0.00550613	0.00343773	0.112982
CPOvsCLO (Blood)	Chr22:41763093-41763513	22	10	1.071e-08	1.206e-05	TEF;TEF	cg07197642	-0.00643965	0.00495185	0.197002
CPOvsCLO (Blood)	Chr22:41763093-41763513	22	10	1.071e-08	1.206e-05	TEF	cg10169194	-0.00548032	0.00298983	0.0703894
CPOvsCLO (Blood)	Chr22:41763093-41763513	22	10	1.071e-08	1.206e-05	TEF;TEF	cg13228442	-0.0303271	0.00467411	5.71633e-09
CPOvsCLO (Blood)	Chr22:41763093-41763513	22	10	1.071e-08	1.206e-05	TEF	cg18503793	-0.00294782	0.00307204	0.340095
CPOvsCLO (Blood)	Chr22:41763093-41763513	22	10	1.071e-08	1.206e-05	TEF	cg20534570	-0.0496149	0.00718859	9.05082e-10
CPOvsCLO (Blood)	Chr22:41763093-41763513	22	10	1.071e-08	1.206e-05	TEF;TEF	cg22626522	-0.000138973	0.00832614	0.986723
CPOvsCLO (Blood)	Chr22:41763093-41763513	22	10	1.071e-08	1.206e-05	TEF	cg23915792	-0.00786205	0.00314957	0.0145556
CPOvsCLO (Blood)	Chr22:41763093-41763513	22	10	1.071e-08	1.206e-05	TEF	cg26297819	-0.0258749	0.00709914	0.000462557
CPOvsCLO (Blood)	Chr22:43042879-43043271	22	4	6.207e-07	0.0007483	CYB5R3;CYB5R3;CYB5R3	cg01194538	-0.0200952	0.0108734	0.0681061
CPOvsCLO (Blood)	Chr22:43042879-43043271	22	4	6.207e-07	0.0007483	CYB5R3;CYB5R3;CYB5R3	cg04242898	-0.00637729	0.00771721	0.410934
CPOvsCLO (Blood)	Chr22:43042879-43043271	22	4	6.207e-07	0.0007483	CYB5R3;CYB5R3;CYB5R3;CYB5R3	cg19248564	-0.0210562	0.00506007	7.61361e-05
CPOvsCLO (Blood)	Chr22:43042879-43043271	22	4	6.207e-07	0.0007483	CYB5R3;CYB5R3;CYB5R3;CYB5R3;CYB5R3	cg27191921	-0.036652	0.00708762	1.55247e-06
CPOvsCLO (Blood)	Chr22:46457384-46457999	22	3	6.41e-13	4.927e-10		cg03684807	0.104256	0.0190567	4.53441e-07
CPOvsCLO (Blood)	Chr22:46457384-46457999	22	3	6.41e-13	4.927e-10		cg04566512	0.121892	0.0308826	0.000163743
CPOvsCLO (Blood)	Chr22:46457384-46457999	22	3	6.41e-13	4.927e-10		cg24489344	0.0534576	0.0122851	3.78571e-05
CPOvsCLO (Blood)	Chr22:46508451-46508605	22	6	4.929e-18	1.513e-14	MIRLET7A3;LOC400931;MIRLET7B	cg01111856	0.0902803	0.0385591	0.021583
CPOvsCLO (Blood)	Chr22:46508451-46508605	22	6	4.929e-18	1.513e-14	MIRLET7A3;LOC400931;MIRLET7B	cg03841312	0.0501664	0.0103831	6.02951e-06
CPOvsCLO (Blood)	Chr22:46508451-46508605	22	6	4.929e-18	1.513e-14	MIRLET7A3;LOC400931;MIRLET7B	cg04063235	0.0351028	0.00858845	9.9456e-05
CPOvsCLO (Blood)	Chr22:46508451-46508605	22	6	4.929e-18	1.513e-14	MIRLET7A3;LOC400931;MIRLET7B	cg13251842	0.0949307	0.0160239	6.6722e-08
CPOvsCLO (Blood)	Chr22:46508451-46508605	22	6	4.929e-18	1.513e-14	MIRLET7A3;LOC400931;MIRLET7B	cg22121941	0.0390499	0.00932248	6.8882e-05
CPOvsCLO (Blood)	Chr22:46508451-46508605	22	6	4.929e-18	1.513e-14	MIRLET7A3;LOC400931;MIRLET7B	cg24911721	0.142237	0.0303666	1.07169e-05
CPOvsCLO (Blood)	Chr22:51016501-51017167	22	14	5.288e-08	3.754e-05	CPT1B;CPT1B;CPT1B;CHKB-CPT1B;CPT1B;CPT1B;CPT1B;CPT1B	cg00047287	-0.0380629	0.0169824	0.0276426
CPOvsCLO (Blood)	Chr22:51016501-51017167	22	14	5.288e-08	3.754e-05	CPT1B;CPT1B;CPT1B;CPT1B;CHKB-CPT1B;CPT1B;CPT1B;CPT1B;CPT1B;CPT1B;CPT1B;CPT1B	cg00270625	-0.0497827	0.0233896	0.0362325
CPOvsCLO (Blood)	Chr22:51016501-51017167	22	14	5.288e-08	3.754e-05	CPT1B;CPT1B;CPT1B;CPT1B;CHKB-CPT1B;CPT1B;CPT1B;CPT1B;CPT1B;CPT1B;CPT1B;CPT1B	cg00983520	-0.0237765	0.0161032	0.143547
CPOvsCLO (Blood)	Chr22:51016501-51017167	22	14	5.288e-08	3.754e-05	CPT1B;CPT1B;CPT1B;CPT1B;CHKB-CPT1B;CPT1B;CPT1B;CPT1B	cg01081346	-0.0486345	0.0164131	0.00396032
CPOvsCLO (Blood)	Chr22:51016501-51017167	22	14	5.288e-08	3.754e-05	CPT1B;CPT1B;CPT1B;CHKB-CPT1B;CPT1B;CPT1B;CPT1B;CPT1B	cg05156901	-0.0413742	0.0204001	0.0457145
CPOvsCLO (Blood)	Chr22:51016501-51017167	22	14	5.288e-08	3.754e-05	CPT1B;CPT1B;CPT1B;CHKB-CPT1B;CPT1B;CPT1B;CPT1B;CPT1B	cg06530441	-0.0293232	0.018066	0.108312
CPOvsCLO (Blood)	Chr22:51016501-51017167	22	14	5.288e-08	3.754e-05	CPT1B;CPT1B;CHKB-CPT1B;CPT1B;CPT1B;CPT1B;CPT1B;CPT1B;CPT1B	cg08260245	-0.0482214	0.0223839	0.0340818
CPOvsCLO (Blood)	Chr22:51016501-51017167	22	14	5.288e-08	3.754e-05	CPT1B;CPT1B;CPT1B;CHKB-CPT1B;CPT1B;CPT1B;CPT1B;CPT1B	cg10490842	-0.0218265	0.01066	0.0437317
CPOvsCLO (Blood)	Chr22:51016501-51017167	22	14	5.288e-08	3.754e-05	CPT1B;CPT1B;CPT1B;CHKB-CPT1B;CPT1B;CPT1B;CPT1B;CPT1B	cg10770023	-0.0424689	0.0172957	0.0161326
CPOvsCLO (Blood)	Chr22:51016501-51017167	22	14	5.288e-08	3.754e-05	CPT1B;CPT1B;CPT1B;CPT1B;CHKB-CPT1B;CPT1B;CPT1B;CPT1B	cg16386697	-0.0345629	0.0158948	0.0324823
CPOvsCLO (Blood)	Chr22:51016501-51017167	22	14	5.288e-08	3.754e-05	CPT1B;CPT1B;CPT1B;CPT1B;CHKB-CPT1B;CPT1B;CPT1B;CPT1B	cg17137457	-0.0233922	0.0220827	0.292499
CPOvsCLO (Blood)	Chr22:51016501-51017167	22	14	5.288e-08	3.754e-05	CPT1B;CPT1B;CPT1B;CHKB-CPT1B;CPT1B;CPT1B;CPT1B;CPT1B	cg19112186	-0.0504883	0.0208827	0.0177813
CPOvsCLO (Blood)	Chr22:51016501-51017167	22	14	5.288e-08	3.754e-05	CPT1B;CPT1B;CPT1B;CHKB-CPT1B;CPT1B;CPT1B;CPT1B;CPT1B	cg24363820	-0.0398116	0.0180584	0.0302157
CPOvsCLO (Blood)	Chr22:51016501-51017167	22	14	5.288e-08	3.754e-05	CPT1B;CPT1B;CPT1B;CPT1B;CHKB-CPT1B;CPT1B;CPT1B;CPT1B;CPT1B;CPT1B;CPT1B;CPT1B	cg27502912	-0.0233928	0.0165109	0.160238
CPOvsCLO (Blood)	Chr3:10370264-10370705	3	4	1.729e-05	0.01837	ATP2B2;ATP2B2	cg14209399	-0.0269237	0.00841664	0.00194673
CPOvsCLO (Blood)	Chr3:10370264-10370705	3	4	1.729e-05	0.01837	ATP2B2;ATP2B2	cg16468843	-0.0213581	0.010841	0.0521185
CPOvsCLO (Blood)	Chr3:10370264-10370705	3	4	1.729e-05	0.01837	ATP2B2;ATP2B2	cg25789721	-0.0299763	0.0114728	0.0106377
CPOvsCLO (Blood)	Chr3:10370264-10370705	3	4	1.729e-05	0.01837	ATP2B2;ATP2B2	cg27380813	-0.0209694	0.00981743	0.0355953
CPOvsCLO (Blood)	Chr3:113932855-113933176	3	3	5.186e-06	0.007609		cg09626521	-0.0745013	0.0219878	0.00107265
CPOvsCLO (Blood)	Chr3:113932855-113933176	3	3	5.186e-06	0.007609		cg09871285	-0.00358292	0.00155161	0.0233899
CPOvsCLO (Blood)	Chr3:113932855-113933176	3	3	5.186e-06	0.007609		cg11612799	-0.0270224	0.00870046	0.00258728
CPOvsCLO (Blood)	Chr3:138666719-138666886	3	3	4.774e-08	0.0001352	FOXL2;C3orf72	cg10554436	0.0442676	0.00733853	4.32565e-08
CPOvsCLO (Blood)	Chr3:138666719-138666886	3	3	4.774e-08	0.0001352	FOXL2;C3orf72	cg18755942	0.0401519	0.0114838	0.000756078
CPOvsCLO (Blood)	Chr3:138666719-138666886	3	3	4.774e-08	0.0001352	FOXL2;C3orf72	cg25509697	0.0164061	0.0110475	0.141274
CPOvsCLO (Blood)	Chr3:149095573-149096030	3	3	1.494e-11	1.545e-08	TM4SF1	cg06800962	-0.0807673	0.0170005	8.26666e-06
CPOvsCLO (Blood)	Chr3:149095573-149096030	3	3	1.494e-11	1.545e-08	TM4SF1	cg16810293	-0.0482945	0.010512	1.51382e-05
CPOvsCLO (Blood)	Chr3:149095573-149096030	3	3	1.494e-11	1.545e-08	TM4SF1	cg23246821	-0.0440106	0.0122048	0.000529643
CPOvsCLO (Blood)	Chr3:183749212-183749415	3	3	3.143e-06	0.007293	HTR3D;HTR3D;HTR3D	cg00576550	0.0172174	0.0108125	0.115059
CPOvsCLO (Blood)	Chr3:183749212-183749415	3	3	3.143e-06	0.007293	HTR3D;HTR3D;HTR3D	cg04200192	0.00828093	0.00449423	0.0689197
CPOvsCLO (Blood)	Chr3:183749212-183749415	3	3	3.143e-06	0.007293	HTR3D;HTR3D;HTR3D	cg14483391	0.0797974	0.0129942	2.61869e-08
CPOvsCLO (Blood)	Chr3:184208856-184209413	3	5	5.89e-05	0.04877		cg00786761	0.0282457	0.0117424	0.0183486
CPOvsCLO (Blood)	Chr3:184208856-184209413	3	5	5.89e-05	0.04877		cg00869996	-0.0184159	0.0133074	0.170062
CPOvsCLO (Blood)	Chr3:184208856-184209413	3	5	5.89e-05	0.04877		cg06827015	0.00948068	0.0163912	0.56454
CPOvsCLO (Blood)	Chr3:184208856-184209413	3	5	5.89e-05	0.04877		cg18482112	0.0566325	0.0162283	0.000772688
CPOvsCLO (Blood)	Chr3:184208856-184209413	3	5	5.89e-05	0.04877		cg22462726	0.058639	0.0173704	0.00111643
CPOvsCLO (Blood)	Chr3:192289245-192289294	3	3	5.365e-09	5.176e-05	FGF12	cg07620573	-0.0545958	0.0144491	0.000293943
CPOvsCLO (Blood)	Chr3:192289245-192289294	3	3	5.365e-09	5.176e-05	FGF12	cg14463292	-0.072915	0.0189841	0.000237125
CPOvsCLO (Blood)	Chr3:192289245-192289294	3	3	5.365e-09	5.176e-05	FGF12	cg17611045	-0.0828896	0.0210554	0.000169725
CPOvsCLO (Blood)	Chr3:193982761-193983180	3	2	1.966e-05	0.02194		cg01856642	0.0193959	0.00892673	0.0326132
CPOvsCLO (Blood)	Chr3:193982761-193983180	3	2	1.966e-05	0.02194		cg23435594	-0.0388427	0.00881844	3.10307e-05
CPOvsCLO (Blood)	Chr3:37904293-37904476	3	2	6.029e-06	0.01546	CTDSPL;CTDSPL	cg08229360	-0.00777548	0.00475923	0.106051
CPOvsCLO (Blood)	Chr3:37904293-37904476	3	2	6.029e-06	0.01546	CTDSPL;CTDSPL	cg12919119	-0.0321896	0.00573405	2.49476e-07
CPOvsCLO (Blood)	Chr3:45067564-45067789	3	4	7.124e-06	0.01486	CLEC3B	cg02396676	-0.0269286	0.0111647	0.0180461
CPOvsCLO (Blood)	Chr3:45067564-45067789	3	4	7.124e-06	0.01486	CLEC3B;CLEC3B	cg06117855	-0.010901	0.0143414	0.449316
CPOvsCLO (Blood)	Chr3:45067564-45067789	3	4	7.124e-06	0.01486	CLEC3B	cg10324158	-0.0264889	0.00958461	0.00702189
CPOvsCLO (Blood)	Chr3:45067564-45067789	3	4	7.124e-06	0.01486	CLEC3B	cg22505962	-0.049447	0.0100698	4.41741e-06
CPOvsCLO (Blood)	Chr3:48471300-48471902	3	6	6.307e-09	4.953e-06	PLXNB1;PLXNB1	cg01189606	-0.0593706	0.0135916	3.55689e-05
CPOvsCLO (Blood)	Chr3:48471300-48471902	3	6	6.307e-09	4.953e-06	PLXNB1;PLXNB1	cg01313363	-0.00976415	0.0042055	0.0226675
CPOvsCLO (Blood)	Chr3:48471300-48471902	3	6	6.307e-09	4.953e-06	PLXNB1;PLXNB1	cg02979520	-0.0157577	0.00433087	0.000472498
CPOvsCLO (Blood)	Chr3:48471300-48471902	3	6	6.307e-09	4.953e-06	PLXNB1;PLXNB1	cg08534147	-0.0228791	0.00763263	0.0035785
CPOvsCLO (Blood)	Chr3:48471300-48471902	3	6	6.307e-09	4.953e-06	PLXNB1;PLXNB1	cg12030667	-0.00928595	0.00493237	0.0632088
CPOvsCLO (Blood)	Chr3:48471300-48471902	3	6	6.307e-09	4.953e-06	PLXNB1;PLXNB1	cg18051035	-0.000970945	0.000530884	0.0710029
CPOvsCLO (Blood)	Chr3:52812033-52812521	3	5	2.213e-17	2.144e-14	ITIH1;ITIH1;ITIH1;ITIH1	cg00748195	-0.0459777	0.0118958	0.000218056
CPOvsCLO (Blood)	Chr3:52812033-52812521	3	5	2.213e-17	2.144e-14	ITIH1;ITIH1	cg05283597	-0.0631696	0.00952045	2.98171e-09
CPOvsCLO (Blood)	Chr3:52812033-52812521	3	5	2.213e-17	2.144e-14	ITIH1;ITIH1	cg06134964	-0.0541417	0.0113474	7.63396e-06
CPOvsCLO (Blood)	Chr3:52812033-52812521	3	5	2.213e-17	2.144e-14	ITIH1;ITIH1;ITIH1;ITIH1	cg19784816	-0.0135331	0.0101134	0.184466
CPOvsCLO (Blood)	Chr3:52812033-52812521	3	5	2.213e-17	2.144e-14	ITIH1;ITIH1	cg25938530	-0.112541	0.0181558	2.0383e-08
CPOvsCLO (Blood)	Chr3:53700141-53700277	3	4	3.115e-13	1.083e-09	CACNA1D;CACNA1D;CACNA1D	cg00336149	-0.0668115	0.0123811	6.17721e-07
CPOvsCLO (Blood)	Chr3:53700141-53700277	3	4	3.115e-13	1.083e-09	CACNA1D;CACNA1D;CACNA1D	cg13411554	-0.0932291	0.0221657	6.46929e-05
CPOvsCLO (Blood)	Chr3:53700141-53700277	3	4	3.115e-13	1.083e-09	CACNA1D;CACNA1D;CACNA1D	cg15417641	-0.0351328	0.0106966	0.00152435
CPOvsCLO (Blood)	Chr3:53700141-53700277	3	4	3.115e-13	1.083e-09	CACNA1D;CACNA1D;CACNA1D	cg21188533	-0.0556826	0.0138336	0.000127374
CPOvsCLO (Blood)	Chr3:71804859-71805023	3	2	4.114e-06	0.01179	EIF4E3;EIF4E3	cg02995710	0.0413144	0.0117699	0.000722716
CPOvsCLO (Blood)	Chr3:71804859-71805023	3	2	4.114e-06	0.01179	EIF4E3;EIF4E3	cg03457142	0.0511239	0.014468	0.000669261
CPOvsCLO (Blood)	Chr4:140429869-140429996	4	3	7.849e-08	0.0002922	SETD7	cg02409722	0.0520733	0.0146209	0.000610266
CPOvsCLO (Blood)	Chr4:140429869-140429996	4	3	7.849e-08	0.0002922	SETD7	cg10541534	0.0414284	0.0103956	0.000145436
CPOvsCLO (Blood)	Chr4:140429869-140429996	4	3	7.849e-08	0.0002922	SETD7	cg21198300	0.0776526	0.0263873	0.00420374
CPOvsCLO (Blood)	Chr4:155661691-155662218	4	5	2.499e-14	2.241e-11		cg00135497	0.0460811	0.0148342	0.00258299
CPOvsCLO (Blood)	Chr4:155661691-155662218	4	5	2.499e-14	2.241e-11		cg01511232	0.039364	0.0133533	0.00414177
CPOvsCLO (Blood)	Chr4:155661691-155662218	4	5	2.499e-14	2.241e-11		cg03065175	0.146566	0.0270846	5.80207e-07
CPOvsCLO (Blood)	Chr4:155661691-155662218	4	5	2.499e-14	2.241e-11		cg08271909	0.0595538	0.0186173	0.0019468
CPOvsCLO (Blood)	Chr4:155661691-155662218	4	5	2.499e-14	2.241e-11		cg22398226	0.0458922	0.00911685	2.70258e-06
CPOvsCLO (Blood)	Chr4:184686701-184686774	4	2	3.159e-07	0.002044		cg09120873	-0.0838367	0.0224625	0.000344182
CPOvsCLO (Blood)	Chr4:184686701-184686774	4	2	3.159e-07	0.002044		cg16039660	-0.070302	0.0168738	7.47379e-05
CPOvsCLO (Blood)	Chr4:186732837-186733332	4	8	4.522e-06	0.00431	SORBS2;SORBS2;SORBS2;SORBS2;SORBS2;SORBS2;SORBS2	cg01933073	0.0233428	0.0106216	0.0307243
CPOvsCLO (Blood)	Chr4:186732837-186733332	4	8	4.522e-06	0.00431	SORBS2;SORBS2;SORBS2;SORBS2;SORBS2;SORBS2;SORBS2	cg02790305	0.0391193	0.0141581	0.00703481
CPOvsCLO (Blood)	Chr4:186732837-186733332	4	8	4.522e-06	0.00431	SORBS2;SORBS2;SORBS2;SORBS2;SORBS2;SORBS2;SORBS2	cg04348265	0.0354471	0.0146767	0.0178965
CPOvsCLO (Blood)	Chr4:186732837-186733332	4	8	4.522e-06	0.00431	SORBS2;SORBS2;SORBS2;SORBS2;SORBS2;SORBS2;SORBS2	cg04392082	0.0149525	0.00547378	0.00767929
CPOvsCLO (Blood)	Chr4:186732837-186733332	4	8	4.522e-06	0.00431	SORBS2;SORBS2;SORBS2;SORBS2;SORBS2;SORBS2;SORBS2	cg12066473	0.000192021	0.00907182	0.983163
CPOvsCLO (Blood)	Chr4:186732837-186733332	4	8	4.522e-06	0.00431	SORBS2;SORBS2;SORBS2;SORBS2;SORBS2;SORBS2;SORBS2	cg12309668	0.041729	0.0131106	0.00204528
CPOvsCLO (Blood)	Chr4:186732837-186733332	4	8	4.522e-06	0.00431	SORBS2;SORBS2;SORBS2;SORBS2;SORBS2;SORBS2;SORBS2	cg13921444	0.0500213	0.0181817	0.0072719
CPOvsCLO (Blood)	Chr4:186732837-186733332	4	8	4.522e-06	0.00431	SORBS2;SORBS2;SORBS2;SORBS2;SORBS2;SORBS2;SORBS2	cg26785346	0.0294535	0.0119251	0.0155401
CPOvsCLO (Blood)	Chr4:3364899-3365443	4	6	3.009e-08	2.615e-05	RGS12;RGS12	cg01919885	0.0768207	0.0161542	8.12084e-06
CPOvsCLO (Blood)	Chr4:3364899-3365443	4	6	3.009e-08	2.615e-05	RGS12;RGS12	cg14827643	0.0168858	0.00679	0.0148667
CPOvsCLO (Blood)	Chr4:3364899-3365443	4	6	3.009e-08	2.615e-05	RGS12;RGS12	cg15230030	-0.0046222	0.00603611	0.445967
CPOvsCLO (Blood)	Chr4:3364899-3365443	4	6	3.009e-08	2.615e-05	RGS12;RGS12	cg17758673	0.0683724	0.0173764	0.000170899
CPOvsCLO (Blood)	Chr4:3364899-3365443	4	6	3.009e-08	2.615e-05	RGS12;RGS12	cg23859252	0.00335996	0.00638339	0.600025
CPOvsCLO (Blood)	Chr4:3364899-3365443	4	6	3.009e-08	2.615e-05	RGS12;RGS12	cg27217742	0.0454031	0.00925355	4.48561e-06
CPOvsCLO (Blood)	Chr4:3374483-3375145	4	5	4.994e-07	0.0003566	RGS12;RGS12;RGS12	cg00810483	0.0352685	0.0111698	0.00221078
CPOvsCLO (Blood)	Chr4:3374483-3375145	4	5	4.994e-07	0.0003566	RGS12;RGS12;RGS12	cg10959907	0.0413178	0.0202621	0.0445773
CPOvsCLO (Blood)	Chr4:3374483-3375145	4	5	4.994e-07	0.0003566	RGS12;RGS12;RGS12	cg14583973	0.106185	0.0444191	0.0190601
CPOvsCLO (Blood)	Chr4:3374483-3375145	4	5	4.994e-07	0.0003566	RGS12;RGS12;RGS12	cg18352616	0.0486737	0.0163596	0.00382217
CPOvsCLO (Blood)	Chr4:3374483-3375145	4	5	4.994e-07	0.0003566	RGS12;RGS12;RGS12	cg22655196	0.0345859	0.0137872	0.0140451
CPOvsCLO (Blood)	Chr4:55090812-55091179	4	2	2.134e-05	0.02712		cg02525826	0.032405	0.00732074	2.86007e-05
CPOvsCLO (Blood)	Chr4:55090812-55091179	4	2	2.134e-05	0.02712		cg14636942	0.0103234	0.00476284	0.0330284
CPOvsCLO (Blood)	Chr5:134823888-134823970	5	2	7.73e-07	0.004447		cg12828729	0.0454043	0.00864808	1.12576e-06
CPOvsCLO (Blood)	Chr5:134823888-134823970	5	2	7.73e-07	0.004447		cg19070894	0.0177198	0.0070456	0.0138083
CPOvsCLO (Blood)	Chr5:134881662-134881971	5	2	2.467e-05	0.03704		cg06800658	0.0126438	0.00760649	0.100191
CPOvsCLO (Blood)	Chr5:134881662-134881971	5	2	2.467e-05	0.03704		cg12613020	0.0509259	0.0101722	3.01602e-06
CPOvsCLO (Blood)	Chr5:139168029-139168324	5	2	7.933e-07	0.001271		cg08911048	0.0252409	0.0097752	0.0115531
CPOvsCLO (Blood)	Chr5:139168029-139168324	5	2	7.933e-07	0.001271		cg21211253	0.045182	0.00890539	2.30378e-06
CPOvsCLO (Blood)	Chr5:140683367-140683773	5	9	9.082e-06	0.01052	SLC25A2	cg00030420	-0.0262323	0.0160959	0.106898
CPOvsCLO (Blood)	Chr5:140683367-140683773	5	9	9.082e-06	0.01052	SLC25A2	cg05638493	-0.0227395	0.0195578	0.24825
CPOvsCLO (Blood)	Chr5:140683367-140683773	5	9	9.082e-06	0.01052	SLC25A2	cg05845376	-0.097455	0.0386498	0.0135746
CPOvsCLO (Blood)	Chr5:140683367-140683773	5	9	9.082e-06	0.01052	SLC25A2	cg07039560	-0.0365445	0.0218533	0.0981935
CPOvsCLO (Blood)	Chr5:140683367-140683773	5	9	9.082e-06	0.01052	SLC25A2	cg07496545	-0.0724165	0.0307171	0.020722
CPOvsCLO (Blood)	Chr5:140683367-140683773	5	9	9.082e-06	0.01052	SLC25A2;SLC25A2	cg14739664	-0.0338953	0.017209	0.0521775
CPOvsCLO (Blood)	Chr5:140683367-140683773	5	9	9.082e-06	0.01052	SLC25A2	cg21636683	-0.0411046	0.0192528	0.0356743
CPOvsCLO (Blood)	Chr5:140683367-140683773	5	9	9.082e-06	0.01052	SLC25A2	cg25212131	-0.0489084	0.0180212	0.00806657
CPOvsCLO (Blood)	Chr5:140683367-140683773	5	9	9.082e-06	0.01052	SLC25A2	cg27320005	-0.0421243	0.0235271	0.0769829
CPOvsCLO (Blood)	Chr5:143191663-143192068	5	3	1.621e-08	1.893e-05	HMHB1	cg02228160	-0.0381946	0.00841128	1.85591e-05
CPOvsCLO (Blood)	Chr5:143191663-143192068	5	3	1.621e-08	1.893e-05	HMHB1;HMHB1	cg04225775	-0.0210104	0.00722597	0.00465718
CPOvsCLO (Blood)	Chr5:143191663-143192068	5	3	1.621e-08	1.893e-05	HMHB1	cg09560590	-0.0316134	0.00934118	0.0010865
CPOvsCLO (Blood)	Chr5:149240529-149240729	5	2	3.83e-06	0.009012	PDE6A	cg08844313	-0.0255492	0.00892615	0.00530817
CPOvsCLO (Blood)	Chr5:149240529-149240729	5	2	3.83e-06	0.009012	PDE6A	cg19910679	-0.0857464	0.0202139	5.6719e-05
CPOvsCLO (Blood)	Chr5:171616253-171616575	5	4	5.028e-07	0.000738	STK10	cg16675054	0.00800679	0.00258265	0.00263182
CPOvsCLO (Blood)	Chr5:171616253-171616575	5	4	5.028e-07	0.000738	STK10	cg19782271	0.0533316	0.0227363	0.0213502
CPOvsCLO (Blood)	Chr5:171616253-171616575	5	4	5.028e-07	0.000738	STK10	cg19873297	0.0417094	0.0152272	0.0075208
CPOvsCLO (Blood)	Chr5:171616253-171616575	5	4	5.028e-07	0.000738	STK10	cg26006084	0.0182746	0.00548419	0.00128255
CPOvsCLO (Blood)	Chr5:177547973-177548399	5	3	3.263e-09	3.622e-06	N4BP3	cg00989249	-0.0584065	0.00919511	1.04242e-08
CPOvsCLO (Blood)	Chr5:177547973-177548399	5	3	3.263e-09	3.622e-06	N4BP3	cg12526807	-0.00548928	0.00251152	0.031625
CPOvsCLO (Blood)	Chr5:177547973-177548399	5	3	3.263e-09	3.622e-06	N4BP3	cg17796323	-0.0307294	0.00975968	0.00227171
CPOvsCLO (Blood)	Chr5:178052235-178052579	5	2	6.981e-06	0.009549	CLK4	cg02509745	-0.0139236	0.00475026	0.00434962
CPOvsCLO (Blood)	Chr5:178052235-178052579	5	2	6.981e-06	0.009549	CLK4	cg08812692	-0.0620593	0.0157313	0.000164893
CPOvsCLO (Blood)	Chr5:180646608-180646977	5	4	4.737e-09	6.07e-06		cg04662609	0.0272664	0.0114076	0.0190763
CPOvsCLO (Blood)	Chr5:180646608-180646977	5	4	4.737e-09	6.07e-06		cg08383929	0.0473025	0.0147957	0.00195766
CPOvsCLO (Blood)	Chr5:180646608-180646977	5	4	4.737e-09	6.07e-06		cg15946312	0.0520861	0.0148679	0.000739266
CPOvsCLO (Blood)	Chr5:180646608-180646977	5	4	4.737e-09	6.07e-06		cg22670033	0.0805656	0.0190064	5.73686e-05
CPOvsCLO (Blood)	Chr5:35938675-35938693	5	2	2.505e-07	0.006558	CAPSL;CAPSL;CAPSL	cg02273827	-0.0461593	0.0108521	5.43677e-05
CPOvsCLO (Blood)	Chr5:35938675-35938693	5	2	2.505e-07	0.006558	CAPSL;CAPSL;CAPSL	cg24202119	-0.0456449	0.0120031	0.000270432
CPOvsCLO (Blood)	Chr6:133137810-133138211	6	5	1.207e-05	0.01414	RPS12;SNORD100;SNORA33	cg00595243	-0.0593729	0.0113443	1.20421e-06
CPOvsCLO (Blood)	Chr6:133137810-133138211	6	5	1.207e-05	0.01414	RPS12;SNORA33	cg00671225	0.00470726	0.00681853	0.491869
CPOvsCLO (Blood)	Chr6:133137810-133138211	6	5	1.207e-05	0.01414	RPS12;SNORD100;SNORA33	cg04375784	-0.00685675	0.00738036	0.355524
CPOvsCLO (Blood)	Chr6:133137810-133138211	6	5	1.207e-05	0.01414	RPS12;SNORD100;SNORA33	cg13590475	-0.0332434	0.011243	0.0040349
CPOvsCLO (Blood)	Chr6:133137810-133138211	6	5	1.207e-05	0.01414	RPS12;SNORA33	cg27618792	-0.0276489	0.0104845	0.0099599
CPOvsCLO (Blood)	Chr6:144263369-144263451	6	3	1.534e-08	8.844e-05	PLAGL1;PLAGL1;PLAGL1;PLAGL1;PLAGL1;PLAGL1;PLAGL1;PLAGL1	cg06271237	-0.0436133	0.0083127	1.14255e-06
CPOvsCLO (Blood)	Chr6:144263369-144263451	6	3	1.534e-08	8.844e-05	PLAGL1;PLAGL1;PLAGL1;PLAGL1;PLAGL1;PLAGL1;PLAGL1;PLAGL1	cg12419863	-0.0634263	0.0162847	0.000196556
CPOvsCLO (Blood)	Chr6:144263369-144263451	6	3	1.534e-08	8.844e-05	PLAGL1;PLAGL1;PLAGL1;PLAGL1;PLAGL1;PLAGL1;PLAGL1;PLAGL1	cg26261298	-0.0318593	0.0151281	0.0381923
CPOvsCLO (Blood)	Chr6:149775621-149775854	6	2	1.055e-05	0.02118	ZC3H12D	cg04494800	-0.0637587	0.0112635	2.04804e-07
CPOvsCLO (Blood)	Chr6:149775621-149775854	6	2	1.055e-05	0.02118	ZC3H12D	cg07346187	-0.0151293	0.0105279	0.154413
CPOvsCLO (Blood)	Chr6:20211373-20211655	6	2	6.547e-06	0.01092	MBOAT1	cg04369491	-0.0676549	0.0177599	0.000264313
CPOvsCLO (Blood)	Chr6:20211373-20211655	6	2	6.547e-06	0.01092	MBOAT1	cg21119074	-0.0413893	0.0134971	0.00291316
CPOvsCLO (Blood)	Chr6:29599012-29599332	6	9	2.489e-08	3.677e-05	GABBR1;GABBR1	cg01765653	0.0212924	0.012212	0.0848933
CPOvsCLO (Blood)	Chr6:29599012-29599332	6	9	2.489e-08	3.677e-05	GABBR1;GABBR1	cg03127104	0.0304014	0.0149788	0.0455596
CPOvsCLO (Blood)	Chr6:29599012-29599332	6	9	2.489e-08	3.677e-05	GABBR1;GABBR1	cg06519422	0.0626015	0.0141851	3.00625e-05
CPOvsCLO (Blood)	Chr6:29599012-29599332	6	9	2.489e-08	3.677e-05	GABBR1;GABBR1	cg12991385	0.0312737	0.0133026	0.0210679
CPOvsCLO (Blood)	Chr6:29599012-29599332	6	9	2.489e-08	3.677e-05	GABBR1;GABBR1	cg17806418	0.0511831	0.0185251	0.0070374
CPOvsCLO (Blood)	Chr6:29599012-29599332	6	9	2.489e-08	3.677e-05	GABBR1;GABBR1	cg20139800	0.0292061	0.0130949	0.0283911
CPOvsCLO (Blood)	Chr6:29599012-29599332	6	9	2.489e-08	3.677e-05	GABBR1;GABBR1	cg21644740	0.077414	0.0242963	0.00202397
CPOvsCLO (Blood)	Chr6:29599012-29599332	6	9	2.489e-08	3.677e-05	GABBR1;GABBR1	cg22679406	0.0626118	0.016571	0.00029405
CPOvsCLO (Blood)	Chr6:29599012-29599332	6	9	2.489e-08	3.677e-05	GABBR1;GABBR1	cg23306453	-0.00131428	0.00557328	0.814148
CPOvsCLO (Blood)	Chr6:2972097-2972436	6	7	1.84e-05	0.02534	SERPINB6	cg06183820	-0.00189191	0.0012116	0.122258
CPOvsCLO (Blood)	Chr6:2972097-2972436	6	7	1.84e-05	0.02534	SERPINB6	cg06945625	-0.0202974	0.00929898	0.0318451
CPOvsCLO (Blood)	Chr6:2972097-2972436	6	7	1.84e-05	0.02534	SERPINB6	cg08155050	-0.0468543	0.0239638	0.0538831
CPOvsCLO (Blood)	Chr6:2972097-2972436	6	7	1.84e-05	0.02534	SERPINB6	cg09841323	-0.0107038	0.00435996	0.0161507
CPOvsCLO (Blood)	Chr6:2972097-2972436	6	7	1.84e-05	0.02534	SERPINB6	cg14248680	-0.0113695	0.00659048	0.0881789
CPOvsCLO (Blood)	Chr6:2972097-2972436	6	7	1.84e-05	0.02534	SERPINB6	cg15861059	-0.0158911	0.00759091	0.0393254
CPOvsCLO (Blood)	Chr6:2972097-2972436	6	7	1.84e-05	0.02534	SERPINB6	cg21995203	-0.014768	0.00533959	0.0069976
CPOvsCLO (Blood)	Chr6:30624395-30624770	6	5	1.839e-11	2.318e-08	DHX16;DHX16	cg01211396	0.0152531	0.0089383	0.0916117
CPOvsCLO (Blood)	Chr6:30624395-30624770	6	5	1.839e-11	2.318e-08	DHX16;DHX16	cg01538969	0.019079	0.011382	0.0974087
CPOvsCLO (Blood)	Chr6:30624395-30624770	6	5	1.839e-11	2.318e-08	DHX16;DHX16	cg01999566	0.0226368	0.00572801	0.000160886
CPOvsCLO (Blood)	Chr6:30624395-30624770	6	5	1.839e-11	2.318e-08	DHX16;DHX16	cg03338436	0.0108978	0.00831553	0.193587
CPOvsCLO (Blood)	Chr6:30624395-30624770	6	5	1.839e-11	2.318e-08	DHX16;DHX16	cg09379497	0.0288526	0.00959685	0.00348519
CPOvsCLO (Blood)	Chr6:30624395-30624770	6	5	1.839e-11	2.318e-08	DHX16;DHX16	cg11748260	0.0444477	0.0108097	9.10303e-05
CPOvsCLO (Blood)	Chr6:30624395-30624770	6	5	1.839e-11	2.318e-08	DHX16;DHX16	cg21513254	0.0321703	0.00911445	0.000678102
CPOvsCLO (Blood)	Chr6:30624395-30624770	6	5	1.839e-11	2.318e-08	DHX16;DHX16	cg27516100	0.0371284	0.00760703	4.96653e-06
CPOvsCLO (Blood)	Chr6:30652829-30653243	6	5	5.238e-08	5.982e-05	KIAA1949;KIAA1949	cg00010853	-0.0272967	0.00913431	0.00367684
CPOvsCLO (Blood)	Chr6:30652829-30653243	6	5	5.238e-08	5.982e-05	KIAA1949;KIAA1949	cg00278359	-0.0129346	0.00507377	0.0126109
CPOvsCLO (Blood)	Chr6:30652829-30653243	6	5	5.238e-08	5.982e-05	KIAA1949;KIAA1949	cg08253704	-0.00869868	0.00241122	0.000523828
CPOvsCLO (Blood)	Chr6:30652829-30653243	6	5	5.238e-08	5.982e-05	KIAA1949;KIAA1949	cg11554650	-0.00589887	0.00515609	0.255849
CPOvsCLO (Blood)	Chr6:30652829-30653243	6	5	5.238e-08	5.982e-05	KIAA1949;KIAA1949	cg12036303	-0.0322645	0.00772371	7.18168e-05
CPOvsCLO (Blood)	Chr6:30853948-30854552	6	9	8.668e-06	0.006762	DDR1;DDR1	cg00934322	0.0277654	0.0139487	0.0497838
CPOvsCLO (Blood)	Chr6:30853948-30854552	6	9	8.668e-06	0.006762	DDR1;DDR1	cg07187855	0.0501873	0.0190089	0.00987675
CPOvsCLO (Blood)	Chr6:30853948-30854552	6	9	8.668e-06	0.006762	DDR1;DDR1	cg09965419	0.0329058	0.0158317	0.0407168
CPOvsCLO (Blood)	Chr6:30853948-30854552	6	9	8.668e-06	0.006762	DDR1;DDR1	cg15656686	0.0302517	0.0116767	0.0112883
CPOvsCLO (Blood)	Chr6:30853948-30854552	6	9	8.668e-06	0.006762	DDR1;DDR1	cg16215084	0.0100438	0.012396	0.420087
CPOvsCLO (Blood)	Chr6:30853948-30854552	6	9	8.668e-06	0.006762	DDR1;DDR1	cg17091577	0.0336712	0.0141828	0.0198722
CPOvsCLO (Blood)	Chr6:30853948-30854552	6	9	8.668e-06	0.006762	DDR1;DDR1	cg24566261	0.0208224	0.0095143	0.0314066
CPOvsCLO (Blood)	Chr6:30853948-30854552	6	9	8.668e-06	0.006762	DDR1;DDR1	cg25251478	0.0132874	0.0083709	0.116196
CPOvsCLO (Blood)	Chr6:30853948-30854552	6	9	8.668e-06	0.006762	DDR1;DDR1	cg26321999	0.0194414	0.0119709	0.108112
CPOvsCLO (Blood)	Chr6:30882671-30883527	6	9	3.939e-09	2.176e-06	VARS2;VARS2;VARS2	cg00244776	-0.0369618	0.0120855	0.00298558
CPOvsCLO (Blood)	Chr6:30882671-30883527	6	9	3.939e-09	2.176e-06	VARS2;VARS2;VARS2	cg00933603	-0.0167546	0.00857467	0.0540335
CPOvsCLO (Blood)	Chr6:30882671-30883527	6	9	3.939e-09	2.176e-06	VARS2;VARS2;VARS2	cg02149965	-0.0238627	0.00747355	0.00198253
CPOvsCLO (Blood)	Chr6:30882671-30883527	6	9	3.939e-09	2.176e-06	VARS2;VARS2;VARS2	cg10158679	-0.0180191	0.0102704	0.0829961
CPOvsCLO (Blood)	Chr6:30882671-30883527	6	9	3.939e-09	2.176e-06	VARS2;VARS2;VARS2	cg12457901	-0.0248886	0.0161887	0.127953
CPOvsCLO (Blood)	Chr6:30882671-30883527	6	9	3.939e-09	2.176e-06	VARS2;VARS2;VARS2	cg14935711	-0.0320497	0.0173476	0.0681955
CPOvsCLO (Blood)	Chr6:30882671-30883527	6	9	3.939e-09	2.176e-06	VARS2;VARS2;VARS2	cg15978899	-0.0562851	0.0131651	5.0176e-05
CPOvsCLO (Blood)	Chr6:30882671-30883527	6	9	3.939e-09	2.176e-06	VARS2;VARS2;VARS2	cg16958594	-0.04531	0.0277053	0.105701
CPOvsCLO (Blood)	Chr6:30882671-30883527	6	9	3.939e-09	2.176e-06	VARS2;VARS2;VARS2	cg19013222	-0.0259963	0.00864605	0.00348252
CPOvsCLO (Blood)	Chr6:32120077-32121262	6	27	8.651e-13	3.452e-10	PPT2;PPT2;PRRT1	cg00110832	0.0244524	0.00719256	0.00103421
CPOvsCLO (Blood)	Chr6:32120077-32121262	6	27	8.651e-13	3.452e-10	PPT2;PRRT1;PPT2	cg01111041	0.0303906	0.0144056	0.0378652
CPOvsCLO (Blood)	Chr6:32120077-32121262	6	27	8.651e-13	3.452e-10	PPT2;PRRT1;PPT2	cg02956248	0.0832379	0.0175919	8.91066e-06
CPOvsCLO (Blood)	Chr6:32120077-32121262	6	27	8.651e-13	3.452e-10	PPT2;PPT2;PRRT1	cg03570994	0.0227788	0.0075368	0.00332461
CPOvsCLO (Blood)	Chr6:32120077-32121262	6	27	8.651e-13	3.452e-10	PPT2;PRRT1;PPT2	cg04749507	0.0268918	0.00846019	0.00207199
CPOvsCLO (Blood)	Chr6:32120077-32121262	6	27	8.651e-13	3.452e-10	PPT2;PPT2	cg05133205	0.0477182	0.0208329	0.024497
CPOvsCLO (Blood)	Chr6:32120077-32121262	6	27	8.651e-13	3.452e-10	PPT2;PRRT1;PPT2	cg06025456	0.0232419	0.0122346	0.0609067
CPOvsCLO (Blood)	Chr6:32120077-32121262	6	27	8.651e-13	3.452e-10	PPT2;PRRT1;PPT2	cg06108383	0.0618948	0.0123235	2.82771e-06
CPOvsCLO (Blood)	Chr6:32120077-32121262	6	27	8.651e-13	3.452e-10	PPT2;PRRT1;PPT2	cg06814287	0.0153055	0.0085189	0.0759845
CPOvsCLO (Blood)	Chr6:32120077-32121262	6	27	8.651e-13	3.452e-10	PPT2;PRRT1;PPT2	cg08045906	0.0429397	0.0110465	0.000201875
CPOvsCLO (Blood)	Chr6:32120077-32121262	6	27	8.651e-13	3.452e-10	PPT2;PRRT1;PPT2	cg10551329	0.00922604	0.0111303	0.409503
CPOvsCLO (Blood)	Chr6:32120077-32121262	6	27	8.651e-13	3.452e-10	PPT2;PPT2;PRRT1	cg11386011	0.0406904	0.0105523	0.00022496
CPOvsCLO (Blood)	Chr6:32120077-32121262	6	27	8.651e-13	3.452e-10	PPT2;PRRT1;PPT2	cg12626589	0.0312349	0.0167296	0.0653831
CPOvsCLO (Blood)	Chr6:32120077-32121262	6	27	8.651e-13	3.452e-10	PPT2;PPT2;PRRT1	cg12738718	0.0122497	0.00926039	0.189491
CPOvsCLO (Blood)	Chr6:32120077-32121262	6	27	8.651e-13	3.452e-10	PPT2;PRRT1;PPT2	cg12883279	0.0316432	0.0149669	0.0374619
CPOvsCLO (Blood)	Chr6:32120077-32121262	6	27	8.651e-13	3.452e-10	PPT2;PRRT1;PPT2	cg13934406	0.0370527	0.0170097	0.0321841
CPOvsCLO (Blood)	Chr6:32120077-32121262	6	27	8.651e-13	3.452e-10	PPT2;PPT2	cg14130039	0.0178057	0.0133274	0.18515
CPOvsCLO (Blood)	Chr6:32120077-32121262	6	27	8.651e-13	3.452e-10	PPT2;PRRT1;PPT2	cg16481280	-0.00234901	0.00760861	0.758291
CPOvsCLO (Blood)	Chr6:32120077-32121262	6	27	8.651e-13	3.452e-10	PPT2;PRRT1;PPT2	cg17113856	0.0280405	0.0150046	0.0651367
CPOvsCLO (Blood)	Chr6:32120077-32121262	6	27	8.651e-13	3.452e-10	PRRT1;PPT2	cg17161421	0.0103961	0.00491662	0.037439
CPOvsCLO (Blood)	Chr6:32120077-32121262	6	27	8.651e-13	3.452e-10	PPT2;PPT2	cg17329164	0.0223135	0.0150086	0.140834
CPOvsCLO (Blood)	Chr6:32120077-32121262	6	27	8.651e-13	3.452e-10	PPT2;PPT2	cg18049167	0.00406275	0.00960034	0.67324
CPOvsCLO (Blood)	Chr6:32120077-32121262	6	27	8.651e-13	3.452e-10	PPT2;PRRT1;PPT2	cg18235088	0.00531125	0.00449087	0.240274
CPOvsCLO (Blood)	Chr6:32120077-32121262	6	27	8.651e-13	3.452e-10	PPT2;PRRT1;PPT2	cg19048176	0.0336624	0.00740662	1.82769e-05
CPOvsCLO (Blood)	Chr6:32120077-32121262	6	27	8.651e-13	3.452e-10	PPT2;PPT2;PRRT1	cg20328456	0.0752926	0.0172481	1
CPOvsCLO (Blood)	Chr6:32120077-32121262	6	27	8.651e-13	3.452e-10	PPT2;PRRT1;PPT2	cg23359665	0.106353	0.0229705	1.31984e-05
CPOvsCLO (Blood)	Chr6:32120077-32121262	6	27	8.651e-13	3.452e-10	PPT2;PRRT1;PPT2	cg25426302	0.0996367	0.0170846	9.90464e-08
CPOvsCLO (Blood)	Chr6:32159527-32159934	6	4	7.573e-09	8.798e-06	GPSM3	cg06194738	-0.0137564	0.00401699	0.000954701
CPOvsCLO (Blood)	Chr6:32159527-32159934	6	4	7.573e-09	8.798e-06	GPSM3	cg19321684	-0.0499647	0.0147821	0.0011013
CPOvsCLO (Blood)	Chr6:32159527-32159934	6	4	7.573e-09	8.798e-06	GPSM3	cg19555708	-0.0170387	0.00400424	5.4037e-05
CPOvsCLO (Blood)	Chr6:32159527-32159934	6	4	7.573e-09	8.798e-06	GPSM3	cg21386484	-0.0326212	0.0150254	0.0327466
CPOvsCLO (Blood)	Chr6:32409386-32409414	6	2	8.726e-07	0.01463	HLA-DRA	cg17606183	-0.0580468	0.0136198	5.32459e-05
CPOvsCLO (Blood)	Chr6:32409386-32409414	6	2	8.726e-07	0.01463	HLA-DRA	cg23732629	-0.0410095	0.012	0.000976801
CPOvsCLO (Blood)	Chr6:33132086-33132728	6	15	2.125e-09	1.565e-06	COL11A2;COL11A2;COL11A2	cg01533585	0.0209135	0.00646162	0.00173201
CPOvsCLO (Blood)	Chr6:33132086-33132728	6	15	2.125e-09	1.565e-06	COL11A2;COL11A2;COL11A2	cg01828813	0.00946688	0.00823929	0.25382
CPOvsCLO (Blood)	Chr6:33132086-33132728	6	15	2.125e-09	1.565e-06	COL11A2;COL11A2;COL11A2	cg03562759	0.0117406	0.0104066	0.262454
CPOvsCLO (Blood)	Chr6:33132086-33132728	6	15	2.125e-09	1.565e-06	COL11A2;COL11A2;COL11A2	cg04820679	0.0433641	0.0118147	0.000424484
CPOvsCLO (Blood)	Chr6:33132086-33132728	6	15	2.125e-09	1.565e-06	COL11A2;COL11A2;COL11A2	cg07570257	0.0265153	0.0106383	0.0146517
CPOvsCLO (Blood)	Chr6:33132086-33132728	6	15	2.125e-09	1.565e-06	COL11A2;COL11A2;COL11A2	cg10537192	0.0212042	0.0079657	0.00930806
CPOvsCLO (Blood)	Chr6:33132086-33132728	6	15	2.125e-09	1.565e-06	COL11A2;COL11A2;COL11A2	cg12945707	0.0269339	0.0112049	0.0184278
CPOvsCLO (Blood)	Chr6:33132086-33132728	6	15	2.125e-09	1.565e-06	COL11A2;COL11A2;COL11A2	cg13478289	0.0252705	0.0101511	0.0147667
CPOvsCLO (Blood)	Chr6:33132086-33132728	6	15	2.125e-09	1.565e-06	COL11A2;COL11A2;COL11A2	cg14095303	0.0176513	0.00676211	0.0107093
CPOvsCLO (Blood)	Chr6:33132086-33132728	6	15	2.125e-09	1.565e-06	COL11A2;COL11A2;COL11A2	cg14147420	0.012305	0.0067801	0.0731133
CPOvsCLO (Blood)	Chr6:33132086-33132728	6	15	2.125e-09	1.565e-06	COL11A2;COL11A2;COL11A2	cg17578548	0.00142641	0.00780668	0.855461
CPOvsCLO (Blood)	Chr6:33132086-33132728	6	15	2.125e-09	1.565e-06	COL11A2;COL11A2;COL11A2	cg18754388	0.0156637	0.00948131	0.102256
CPOvsCLO (Blood)	Chr6:33132086-33132728	6	15	2.125e-09	1.565e-06	COL11A2;COL11A2;COL11A2	cg19887293	0.0363854	0.00886564	9.35991e-05
CPOvsCLO (Blood)	Chr6:33132086-33132728	6	15	2.125e-09	1.565e-06	COL11A2;COL11A2;COL11A2	cg22705010	-0.00804072	0.0062223	0.199817
CPOvsCLO (Blood)	Chr6:33132086-33132728	6	15	2.125e-09	1.565e-06	COL11A2;COL11A2;COL11A2	cg23895613	0.0198207	0.008136	0.0169572
CPOvsCLO (Blood)	Chr6:33245804-33246150	6	5	6.967e-07	0.0009516	B3GALT4	cg00052772	-0.0174381	0.00706583	0.0156182
CPOvsCLO (Blood)	Chr6:33245804-33246150	6	5	6.967e-07	0.0009516	B3GALT4	cg03169472	-0.0153866	0.00655567	0.0212747
CPOvsCLO (Blood)	Chr6:33245804-33246150	6	5	6.967e-07	0.0009516	B3GALT4	cg06362282	-0.0170814	0.00909636	0.0638741
CPOvsCLO (Blood)	Chr6:33245804-33246150	6	5	6.967e-07	0.0009516	B3GALT4	cg09080120	-0.0181567	0.0100861	0.0754228
CPOvsCLO (Blood)	Chr6:33245804-33246150	6	5	6.967e-07	0.0009516	B3GALT4	cg13882090	-0.0150757	0.00605916	0.0148196
CPOvsCLO (Blood)	Chr6:33245804-33246150	6	5	6.967e-07	0.0009516	B3GALT4	cg16090881	-0.0128323	0.00812067	0.117818
CPOvsCLO (Blood)	Chr6:33245804-33246150	6	5	6.967e-07	0.0009516	B3GALT4	cg16226644	-0.0140343	0.00745233	0.0631333
CPOvsCLO (Blood)	Chr6:33245804-33246150	6	5	6.967e-07	0.0009516	B3GALT4	cg16580935	0.00518362	0.00698978	0.460398
CPOvsCLO (Blood)	Chr6:33245804-33246150	6	5	6.967e-07	0.0009516	B3GALT4	cg24605046	-0.0267744	0.00735625	0.000470555
CPOvsCLO (Blood)	Chr6:33245804-33246150	6	5	6.967e-07	0.0009516	B3GALT4	cg26055446	-0.0186102	0.00664287	0.00631188
CPOvsCLO (Blood)	Chr6:33245804-33246150	6	5	6.967e-07	0.0009516	B3GALT4	cg27147350	-0.00908744	0.00690552	0.191765
CPOvsCLO (Blood)	Chr6:34662875-34663278	6	3	1.561e-05	0.01815	C6orf106;C6orf106	cg07236076	-0.0103632	0.00948708	0.277804
CPOvsCLO (Blood)	Chr6:34662875-34663278	6	3	1.561e-05	0.01815	C6orf106;C6orf106	cg13098318	-0.0414926	0.0103877	0.000138491
CPOvsCLO (Blood)	Chr6:34662875-34663278	6	3	1.561e-05	0.01815	C6orf106;C6orf106	cg14725580	-0.0450318	0.0128361	0.000727405
CPOvsCLO (Blood)	Chr7:101398152-101398185	7	3	2.097e-17	3.004e-13		cg14398883	-0.085104	0.0135803	1.51411e-08
CPOvsCLO (Blood)	Chr7:101398152-101398185	7	3	2.097e-17	3.004e-13		cg14823389	-0.105874	0.0208908	2.356e-06
CPOvsCLO (Blood)	Chr7:101398152-101398185	7	3	2.097e-17	3.004e-13		cg22114489	-0.131193	0.0218269	4.60335e-08
CPOvsCLO (Blood)	Chr7:101688648-101688731	7	3	3.869e-08	0.0002204	CUX1;CUX1;CUX1	cg03310939	-0.0398305	0.0120967	0.00145933
CPOvsCLO (Blood)	Chr7:101688648-101688731	7	3	3.869e-08	0.0002204	CUX1;CUX1;CUX1	cg05910443	-0.0232431	0.00689855	0.00118628
CPOvsCLO (Blood)	Chr7:101688648-101688731	7	3	3.869e-08	0.0002204	CUX1;CUX1;CUX1	cg10692693	-0.0290631	0.00707519	9.58579e-05
CPOvsCLO (Blood)	Chr7:1035351-1035419	7	3	2.29e-07	0.001591		cg01705036	0.0346367	0.012358	0.00628945
CPOvsCLO (Blood)	Chr7:1035351-1035419	7	3	2.29e-07	0.001591		cg07249149	0.0368724	0.00904141	0.000102736
CPOvsCLO (Blood)	Chr7:1035351-1035419	7	3	2.29e-07	0.001591		cg22599005	0.0409252	0.0125824	0.00164769
CPOvsCLO (Blood)	Chr7:120964019-120964169	7	2	5.808e-06	0.01814	WNT16	cg04106190	0.0175953	0.00595798	0.00407739
CPOvsCLO (Blood)	Chr7:120964019-120964169	7	2	5.808e-06	0.01814	WNT16	cg24849648	0.0519913	0.012895	0.000121211
CPOvsCLO (Blood)	Chr7:129415968-129415995	7	2	5.823e-07	0.01015	MIR183;MIR96	cg14794735	0.0573348	0.0128422	2.4782e-05
CPOvsCLO (Blood)	Chr7:129415968-129415995	7	2	5.823e-07	0.01015	MIR183;MIR96	cg22047901	0.0457565	0.0136593	0.0012128
CPOvsCLO (Blood)	Chr7:140103545-140104087	7	9	1.297e-06	0.001131	RAB19	cg00287122	0.000632781	0.00294513	0.830406
CPOvsCLO (Blood)	Chr7:140103545-140104087	7	9	1.297e-06	0.001131	RAB19	cg00455386	-0.0374772	0.00871425	4.5694e-05
CPOvsCLO (Blood)	Chr7:140103545-140104087	7	9	1.297e-06	0.001131	RAB19	cg08711067	-0.00630113	0.00244736	0.0117866
CPOvsCLO (Blood)	Chr7:140103545-140104087	7	9	1.297e-06	0.001131	RAB19	cg12390011	-0.0101706	0.00312558	0.00164055
CPOvsCLO (Blood)	Chr7:140103545-140104087	7	9	1.297e-06	0.001131	RAB19	cg15900979	-0.00203536	0.00120024	0.093628
CPOvsCLO (Blood)	Chr7:140103545-140104087	7	9	1.297e-06	0.001131	RAB19	cg20869844	-0.0141753	0.00413108	0.000933887
CPOvsCLO (Blood)	Chr7:140103545-140104087	7	9	1.297e-06	0.001131	RAB19;RAB19	cg21120678	-0.00976416	0.00596037	0.105125
CPOvsCLO (Blood)	Chr7:140103545-140104087	7	9	1.297e-06	0.001131	RAB19	cg21200382	-0.0196852	0.0351528	0.576977
CPOvsCLO (Blood)	Chr7:140103545-140104087	7	9	1.297e-06	0.001131	RAB19	cg22057675	-0.0327943	0.0122879	0.00913429
CPOvsCLO (Blood)	Chr7:21208923-21209339	7	4	1.494e-05	0.01684		cg00684125	0.027647	0.00942295	0.00431304
CPOvsCLO (Blood)	Chr7:21208923-21209339	7	4	1.494e-05	0.01684		cg20400838	0.0160249	0.00978073	0.105076
CPOvsCLO (Blood)	Chr7:21208923-21209339	7	4	1.494e-05	0.01684		cg24803391	0.0216105	0.00564064	0.000248702
CPOvsCLO (Blood)	Chr7:21208923-21209339	7	4	1.494e-05	0.01684		cg27385193	0.0216695	0.0126229	0.0897239
CPOvsCLO (Blood)	Chr7:27143046-27143807	7	12	1.673e-10	1.039e-07	HOXA2	cg00445443	0.0439782	0.0166793	0.00997125
CPOvsCLO (Blood)	Chr7:27143046-27143807	7	12	1.673e-10	1.039e-07	HOXA2	cg01217984	0.0340686	0.0107424	0.00211842
CPOvsCLO (Blood)	Chr7:27143046-27143807	7	12	1.673e-10	1.039e-07	HOXA2	cg02225599	0.0320076	0.00979172	0.00156601
CPOvsCLO (Blood)	Chr7:27143046-27143807	7	12	1.673e-10	1.039e-07	HOXA2	cg02707071	0.00116626	0.00906731	0.897964
CPOvsCLO (Blood)	Chr7:27143046-27143807	7	12	1.673e-10	1.039e-07	HOXA2	cg04027736	0.0506058	0.018569	0.00781641
CPOvsCLO (Blood)	Chr7:27143046-27143807	7	12	1.673e-10	1.039e-07	HOXA2	cg06166490	0.035808	0.0134764	0.0094319
CPOvsCLO (Blood)	Chr7:27143046-27143807	7	12	1.673e-10	1.039e-07	HOXA2	cg06401979	0.0552214	0.0178437	0.00267581
CPOvsCLO (Blood)	Chr7:27143046-27143807	7	12	1.673e-10	1.039e-07	HOXA2	cg09908750	0.0527343	0.0132518	0.000146036
CPOvsCLO (Blood)	Chr7:27143046-27143807	7	12	1.673e-10	1.039e-07	HOXA2	cg10319053	0.0314298	0.0160189	0.0530686
CPOvsCLO (Blood)	Chr7:27143046-27143807	7	12	1.673e-10	1.039e-07	HOXA2	cg13985518	0.0589996	0.0168772	0.000757485
CPOvsCLO (Blood)	Chr7:27143046-27143807	7	12	1.673e-10	1.039e-07	HOXA2	cg19432993	0.0331111	0.0129651	0.012459
CPOvsCLO (Blood)	Chr7:27143046-27143807	7	12	1.673e-10	1.039e-07	HOXA2	cg23206851	0.0063076	0.0107057	0.55732
CPOvsCLO (Blood)	Chr7:27153212-27153848	7	7	3.81e-06	0.002828	HOXA3;HOXA3;HOXA3	cg00921266	0.0281552	0.0118841	0.0201223
CPOvsCLO (Blood)	Chr7:27153212-27153848	7	7	3.81e-06	0.002828	HOXA3;HOXA3;HOXA3;HOXA3	cg01301319	0.00468673	0.00872604	0.592621
CPOvsCLO (Blood)	Chr7:27153212-27153848	7	7	3.81e-06	0.002828	HOXA3;HOXA3;HOXA3	cg05851442	0.0417689	0.0140842	0.00393134
CPOvsCLO (Blood)	Chr7:27153212-27153848	7	7	3.81e-06	0.002828	HOXA3;HOXA3;HOXA3	cg07061298	0.0271581	0.0149824	0.0734561
CPOvsCLO (Blood)	Chr7:27153212-27153848	7	7	3.81e-06	0.002828	HOXA3;HOXA3;HOXA3	cg08101036	0.034637	0.0131417	0.00999959
CPOvsCLO (Blood)	Chr7:27153212-27153848	7	7	3.81e-06	0.002828	HOXA3;HOXA3;HOXA3	cg13172549	0.057581	0.0213088	0.00833222
CPOvsCLO (Blood)	Chr7:27153212-27153848	7	7	3.81e-06	0.002828	HOXA3;HOXA3;HOXA3;HOXA3	cg22962123	0.0348404	0.0127976	0.00787894
CPOvsCLO (Blood)	Chr7:27170241-27170555	7	7	2.917e-05	0.04297	HOXA4	cg04317399	-0.0313282	0.0137001	0.0247283
CPOvsCLO (Blood)	Chr7:27170241-27170555	7	7	2.917e-05	0.04297	HOXA4;HOXA4	cg07317062	-0.0449068	0.0223028	0.0472635
CPOvsCLO (Blood)	Chr7:27170241-27170555	7	7	2.917e-05	0.04297	HOXA4	cg11015251	-0.0658979	0.0260171	0.0131728
CPOvsCLO (Blood)	Chr7:27170241-27170555	7	7	2.917e-05	0.04297	HOXA4	cg11410718	-0.0494164	0.0204969	0.0180937
CPOvsCLO (Blood)	Chr7:27170241-27170555	7	7	2.917e-05	0.04297	HOXA4	cg16651126	-0.0752464	0.023177	0.00167875
CPOvsCLO (Blood)	Chr7:27170241-27170555	7	7	2.917e-05	0.04297	HOXA4;HOXA4	cg19142026	-0.010016	0.0122289	0.415356
CPOvsCLO (Blood)	Chr7:27170241-27170555	7	7	2.917e-05	0.04297	HOXA4	cg22997113	-0.0324429	0.0281133	0.251771
CPOvsCLO (Blood)	Chr7:30176168-30176265	7	2	7.784e-09	3.794e-05	C7orf41	cg00311035	-0.019795	0.00611735	0.0017357
CPOvsCLO (Blood)	Chr7:30176168-30176265	7	2	7.784e-09	3.794e-05	C7orf41	cg02389949	-0.0615408	0.0104737	8.215e-08
CPOvsCLO (Blood)	Chr7:3186766-3186789	7	2	6.548e-07	0.01337		cg04945216	-0.0792974	0.0179842	3.0504e-05
CPOvsCLO (Blood)	Chr7:3186766-3186789	7	2	6.548e-07	0.01337		cg08610901	-0.0370853	0.0110198	0.0011544
CPOvsCLO (Blood)	Chr7:5527927-5528267	7	4	8.975e-09	1.248e-05	FBXL18	cg04263702	0.0349396	0.0110663	0.00221209
CPOvsCLO (Blood)	Chr7:5527927-5528267	7	4	8.975e-09	1.248e-05	FBXL18	cg05711036	0.0480602	0.0152321	0.00222642
CPOvsCLO (Blood)	Chr7:5527927-5528267	7	4	8.975e-09	1.248e-05	FBXL18	cg05914034	0.0360222	0.0114728	0.00233374
CPOvsCLO (Blood)	Chr7:5527927-5528267	7	4	8.975e-09	1.248e-05	FBXL18	cg08928675	0.0520421	0.0145538	0.00058211
CPOvsCLO (Blood)	Chr7:64126140-64126810	7	7	1.262e-05	0.008868	ZNF107;ZNF107	cg00668291	-0.000602692	0.000927106	0.517415
CPOvsCLO (Blood)	Chr7:64126140-64126810	7	7	1.262e-05	0.008868	ZNF107;ZNF107	cg06530336	-0.00285574	0.00107063	0.00917125
CPOvsCLO (Blood)	Chr7:64126140-64126810	7	7	1.262e-05	0.008868	ZNF107;ZNF107	cg07236062	-0.0231612	0.00712806	0.00166466
CPOvsCLO (Blood)	Chr7:64126140-64126810	7	7	1.262e-05	0.008868	ZNF107;ZNF107	cg08212479	0.00100826	0.00346744	0.771936
CPOvsCLO (Blood)	Chr7:64126140-64126810	7	7	1.262e-05	0.008868	ZNF107;ZNF107	cg12856392	-0.0389384	0.0145109	0.00877621
CPOvsCLO (Blood)	Chr7:64126140-64126810	7	7	1.262e-05	0.008868	ZNF107;ZNF107	cg18887107	-0.00346284	0.000963145	0.000545614
CPOvsCLO (Blood)	Chr7:64126140-64126810	7	7	1.262e-05	0.008868	ZNF107;ZNF107;ZNF107;ZNF107	cg21239378	-0.00264802	0.0011673	0.0259269
CPOvsCLO (Blood)	Chr7:71803123-71803434	7	2	8.661e-07	0.001316	CALN1;CALN1	cg14178336	-0.0355392	0.0256089	0.168877
CPOvsCLO (Blood)	Chr7:71803123-71803434	7	2	8.661e-07	0.001316	CALN1;CALN1	cg22510074	-0.0888262	0.0132141	2.02452e-09
CPOvsCLO (Blood)	Chr7:73720808-73721032	7	3	8.838e-20	1.866e-16	CLIP2;CLIP2	cg11573518	-0.0665973	0.0100914	3.49449e-09
CPOvsCLO (Blood)	Chr7:73720808-73721032	7	3	8.838e-20	1.866e-16	CLIP2;CLIP2	cg16356456	-0.0536985	0.00855046	1.42741e-08
CPOvsCLO (Blood)	Chr7:73720808-73721032	7	3	8.838e-20	1.866e-16	CLIP2;CLIP2	cg23062810	-0.0478894	0.00905691	9.66083e-07
CPOvsCLO (Blood)	Chr7:90895894-90896702	7	4	1.836e-12	1.074e-09	FZD1;FZD1	cg01480180	0.170307	0.0416529	9.89237e-05
CPOvsCLO (Blood)	Chr7:90895894-90896702	7	4	1.836e-12	1.074e-09	FZD1	cg08714590	0.114224	0.0281919	0.000112957
CPOvsCLO (Blood)	Chr7:90895894-90896702	7	4	1.836e-12	1.074e-09	FZD1;FZD1	cg17497608	0.170088	0.0371431	1.60321e-05
CPOvsCLO (Blood)	Chr7:90895894-90896702	7	4	1.836e-12	1.074e-09	FZD1;FZD1	cg21104276	0.128106	0.0418861	0.00298478
CPOvsCLO (Blood)	Chr7:94538233-94538409	7	4	4.345e-07	0.001166	PPP1R9A;PPP1R9A;PPP1R9A;PPP1R9A;PPP1R9A	cg03289906	-0.0317368	0.0111099	0.00539495
CPOvsCLO (Blood)	Chr7:94538233-94538409	7	4	4.345e-07	0.001166	PPP1R9A;PPP1R9A;PPP1R9A;PPP1R9A;PPP1R9A	cg06445343	-0.020455	0.00809221	0.0133524
CPOvsCLO (Blood)	Chr7:94538233-94538409	7	4	4.345e-07	0.001166	PPP1R9A;PPP1R9A;PPP1R9A;PPP1R9A;PPP1R9A	cg10030580	-0.0253753	0.0070804	0.000566801
CPOvsCLO (Blood)	Chr7:94538233-94538409	7	4	4.345e-07	0.001166	PPP1R9A;PPP1R9A;PPP1R9A;PPP1R9A;PPP1R9A	cg19435621	-0.0155811	0.00573284	0.00799701
CPOvsCLO (Blood)	Chr8:128808017-128808064	8	2	1.92e-06	0.01913	MIR1204;PVT1	cg11201447	-0.055468	0.0138548	0.000134075
CPOvsCLO (Blood)	Chr8:128808017-128808064	8	2	1.92e-06	0.01913	MIR1204;PVT1	cg25247520	-0.0339334	0.00994095	0.00098928
CPOvsCLO (Blood)	Chr8:144599027-144599348	8	3	3.137e-05	0.04516	ZC3H3	cg03345925	-0.0249546	0.0118198	0.0377226
CPOvsCLO (Blood)	Chr8:144599027-144599348	8	3	3.137e-05	0.04516	ZC3H3	cg13071618	-0.0338915	0.0124732	0.00799527
CPOvsCLO (Blood)	Chr8:144599027-144599348	8	3	3.137e-05	0.04516	ZC3H3	cg21404980	-0.0178993	0.00549798	0.00163222
CPOvsCLO (Blood)	Chr8:21908746-21909646	8	4	7.725e-11	4.058e-08	EPB49	cg07777909	0.0425602	0.0123147	0.000862202
CPOvsCLO (Blood)	Chr8:21908746-21909646	8	4	7.725e-11	4.058e-08	EPB49	cg13523576	0.0661033	0.0192448	0.000923405
CPOvsCLO (Blood)	Chr8:21908746-21909646	8	4	7.725e-11	4.058e-08		cg20794351	0.0523493	0.0127049	8.82602e-05
CPOvsCLO (Blood)	Chr8:21908746-21909646	8	4	7.725e-11	4.058e-08		cg25875537	0.0250198	0.00713323	0.000729078
CPOvsCLO (Blood)	Chr8:21989012-21989293	8	2	6.867e-09	1.155e-05	HR;HR	cg20996314	0.0630601	0.0119512	1.01116e-06
CPOvsCLO (Blood)	Chr8:21989012-21989293	8	2	6.867e-09	1.155e-05	HR;HR	cg23300529	0.0358727	0.00972323	0.000398096
CPOvsCLO (Blood)	Chr8:22560922-22561239	8	5	4.773e-06	0.007093		cg10686304	0.0134358	0.00567537	0.0202124
CPOvsCLO (Blood)	Chr8:22560922-22561239	8	5	4.773e-06	0.007093		cg12168054	0.0216496	0.013146	0.103323
CPOvsCLO (Blood)	Chr8:22560922-22561239	8	5	4.773e-06	0.007093		cg17465752	0.00476727	0.00604839	0.432859
CPOvsCLO (Blood)	Chr8:22560922-22561239	8	5	4.773e-06	0.007093		cg26189139	0.0434883	0.0105428	8.68288e-05
CPOvsCLO (Blood)	Chr8:22560922-22561239	8	5	4.773e-06	0.007093		cg26501026	0.0179367	0.00490927	0.000449044
CPOvsCLO (Blood)	Chr8:39172097-39172121	8	4	2.022e-08	0.0003983	ADAM5P	cg07387286	0.0743709	0.0172129	4.2438e-05
CPOvsCLO (Blood)	Chr8:39172097-39172121	8	4	2.022e-08	0.0003983	ADAM5P	cg11199639	0.0445929	0.0169728	0.0102283
CPOvsCLO (Blood)	Chr8:39172097-39172121	8	4	2.022e-08	0.0003983	ADAM5P	cg14742937	0.0491087	0.0169464	0.00479042
CPOvsCLO (Blood)	Chr8:39172097-39172121	8	4	2.022e-08	0.0003983	ADAM5P	cg19659741	0.0638324	0.018442	0.000847771
CPOvsCLO (Blood)	Chr9:126130901-126131310	9	2	4.45e-07	0.0005142	CRB2	cg04791256	0.0170836	0.00503326	0.00105278
CPOvsCLO (Blood)	Chr9:126130901-126131310	9	2	4.45e-07	0.0005142	CRB2	cg13752749	0.0233634	0.00542743	4.50198e-05
CPOvsCLO (Blood)	Chr9:127265171-127265349	9	2	2.078e-06	0.005504	NR5A1	cg02835964	0.0363398	0.00851572	5.16627e-05
CPOvsCLO (Blood)	Chr9:127265171-127265349	9	2	2.078e-06	0.005504	NR5A1	cg13912311	0.0447227	0.0147813	0.00329217
CPOvsCLO (Blood)	Chr9:139642875-139644103	9	4	4.611e-15	1.795e-12	LCN6	cg11873854	-0.0276523	0.00895163	0.0027219
CPOvsCLO (Blood)	Chr9:139642875-139644103	9	4	4.611e-15	1.795e-12	LCN6	cg13544075	-0.0526325	0.00850725	2.14587e-08
CPOvsCLO (Blood)	Chr9:139642875-139644103	9	4	4.611e-15	1.795e-12	LCN6	cg14611112	-0.0604603	0.0152767	0.000157671
CPOvsCLO (Blood)	Chr9:139642875-139644103	9	4	4.611e-15	1.795e-12	LCN6	cg17935703	-0.0479876	0.0108368	2.90839e-05
CPOvsCLO (Blood)	Chr9:139648911-139649040	9	2	1.044e-05	0.03753	LCN8	cg13764516	-0.0365996	0.0106613	0.000929131
CPOvsCLO (Blood)	Chr9:139648911-139649040	9	2	1.044e-05	0.03753	LCN8	cg14145338	-0.0434808	0.0130408	0.00127446
CPOvsCLO (Blood)	Chr9:3180869-3181008	9	2	5.325e-08	0.0001811		cg14330585	-0.0891151	0.0182113	4.72524e-06
CPOvsCLO (Blood)	Chr9:3180869-3181008	9	2	5.325e-08	0.0001811		cg15677916	-0.0287425	0.00808757	0.000625899
CPOvsCLP (Blood)	Chr1:228890801-228891037	1	5	2.833e-06	0.00566		cg16061472	-0.0412933	0.0180611	0.024723
CPOvsCLP (Blood)	Chr1:228890801-228891037	1	5	2.833e-06	0.00566		cg20462561	-0.0822524	0.0269343	0.0030167
CPOvsCLP (Blood)	Chr1:228890801-228891037	1	5	2.833e-06	0.00566		cg23012917	-0.0100369	0.0140521	0.477021
CPOvsCLP (Blood)	Chr1:228890801-228891037	1	5	2.833e-06	0.00566		cg23926439	-0.0610629	0.0178957	0.000988907
CPOvsCLP (Blood)	Chr1:228890801-228891037	1	5	2.833e-06	0.00566		cg25138412	-0.0546975	0.0176363	0.0026135
CPOvsCLP (Blood)	Chr10:101282726-101283091	10	5	5.584e-10	7.233e-07		cg01987516	0.0301935	0.0131156	0.0237742
CPOvsCLP (Blood)	Chr10:101282726-101283091	10	5	5.584e-10	7.233e-07		cg07044859	0.0774687	0.0226713	0.000973472
CPOvsCLP (Blood)	Chr10:101282726-101283091	10	5	5.584e-10	7.233e-07		cg14748795	0.0289325	0.00871091	0.00132155
CPOvsCLP (Blood)	Chr10:101282726-101283091	10	5	5.584e-10	7.233e-07		cg17888390	0.0256156	0.00804887	0.00210634
CPOvsCLP (Blood)	Chr10:101282726-101283091	10	5	5.584e-10	7.233e-07		cg23904955	0.0696932	0.0196591	0.000640945
CPOvsCLP (Blood)	Chr11:3175552-3175637	11	3	7.306e-09	4.063e-05	OSBPL5;OSBPL5;OSBPL5	cg00500359	0.0447751	0.0116778	0.00024095
CPOvsCLP (Blood)	Chr11:3175552-3175637	11	3	7.306e-09	4.063e-05	OSBPL5;OSBPL5;OSBPL5	cg15964132	0.0386106	0.00946919	0.000102105
CPOvsCLP (Blood)	Chr11:3175552-3175637	11	3	7.306e-09	4.063e-05	OSBPL5;OSBPL5;OSBPL5	cg18591228	0.0279283	0.00861731	0.00170185
CPOvsCLP (Blood)	Chr11:43290958-43291211	11	5	1.473e-06	0.002749		cg00233420	-0.0551451	0.0177263	0.00253917
CPOvsCLP (Blood)	Chr11:43290958-43291211	11	5	1.473e-06	0.002749		cg00258081	-0.0470953	0.0175525	0.00876471
CPOvsCLP (Blood)	Chr11:43290958-43291211	11	5	1.473e-06	0.002749		cg05920383	-0.0261249	0.00991702	0.0100154
CPOvsCLP (Blood)	Chr11:43290958-43291211	11	5	1.473e-06	0.002749		cg06013378	-0.024442	0.0100575	0.0171933
CPOvsCLP (Blood)	Chr11:43290958-43291211	11	5	1.473e-06	0.002749		cg26999154	-0.0327966	0.0189222	0.0866807
CPOvsCLP (Blood)	Chr14:70316898-70317240	14	5	1.009e-08	1.394e-05		cg02170386	-0.0526259	0.0253973	0.0412862
CPOvsCLP (Blood)	Chr14:70316898-70317240	14	5	1.009e-08	1.394e-05		cg07280807	-0.0598296	0.018509	0.00174741
CPOvsCLP (Blood)	Chr14:70316898-70317240	14	5	1.009e-08	1.394e-05		cg09284655	-0.0556019	0.0225853	0.0158421
CPOvsCLP (Blood)	Chr14:70316898-70317240	14	5	1.009e-08	1.394e-05		cg10399005	-0.0696297	0.0219115	0.00206981
CPOvsCLP (Blood)	Chr14:70316898-70317240	14	5	1.009e-08	1.394e-05		cg20475486	-0.0695661	0.0191058	0.000465591
CPOvsCLP (Blood)	Chr16:3115133-3115553	16	4	8.161e-06	0.009145	IL32;IL32;IL32;IL32;IL32;IL32;IL32;IL32	cg00239353	0.0346265	0.0109971	0.00226291
CPOvsCLP (Blood)	Chr16:3115133-3115553	16	4	8.161e-06	0.009145	IL32;IL32;IL32;IL32;IL32;IL32;IL32;IL32	cg18350391	0.0330188	0.0116663	0.00581693
CPOvsCLP (Blood)	Chr16:3115133-3115553	16	4	8.161e-06	0.009145	IL32;IL32;IL32;IL32;IL32;IL32;IL32;IL32	cg23813257	0.02163	0.00907783	0.0194146
CPOvsCLP (Blood)	Chr16:3115133-3115553	16	4	8.161e-06	0.009145	IL32;IL32;IL32;IL32;IL32;IL32;IL32;IL32	cg26724967	0.012301	0.00700252	0.0825786
CPOvsCLP (Blood)	Chr16:55866757-55867073	16	5	6.465e-08	9.672e-05	CES1;CES1;CES1	cg02301920	-0.0925635	0.049358	0.0641782
CPOvsCLP (Blood)	Chr16:55866757-55867073	16	5	6.465e-08	9.672e-05	CES1;CES1;CES1	cg02374984	-0.0789371	0.0276497	0.00540796
CPOvsCLP (Blood)	Chr16:55866757-55867073	16	5	6.465e-08	9.672e-05	CES1;CES1;CES1;CES1;CES1;CES1	cg03744383	-0.0885625	0.0240927	0.000416625
CPOvsCLP (Blood)	Chr16:55866757-55867073	16	5	6.465e-08	9.672e-05	CES1;CES1;CES1	cg03880033	-0.08498	0.0332876	0.0124689
CPOvsCLP (Blood)	Chr16:55866757-55867073	16	5	6.465e-08	9.672e-05	CES1;CES1;CES1;CES1;CES1;CES1	cg23196985	-0.0656792	0.0221709	0.00395752
CPOvsCLP (Blood)	Chr17:80541737-80542119	17	4	8.44e-10	1.045e-06	FOXK2	cg02094337	0.0603329	0.019514	0.00269082
CPOvsCLP (Blood)	Chr17:80541737-80542119	17	4	8.44e-10	1.045e-06	FOXK2	cg20173014	0.0790987	0.0233926	0.00109183
CPOvsCLP (Blood)	Chr17:80541737-80542119	17	4	8.44e-10	1.045e-06	FOXK2	cg21093005	0.073006	0.0213848	0.000983338
CPOvsCLP (Blood)	Chr17:80541737-80542119	17	4	8.44e-10	1.045e-06	FOXK2	cg26986438	0.0767135	0.0204346	0.000317467
CPOvsCLP (Blood)	Chr19:51627843-51628205	19	5	6.058e-06	0.007881	SIGLEC9;SIGLEC9	cg02412123	0.0145695	0.00627572	0.0226491
CPOvsCLP (Blood)	Chr19:51627843-51628205	19	5	6.058e-06	0.007881	SIGLEC9	cg05670991	0.0211564	0.00739029	0.00528769
CPOvsCLP (Blood)	Chr19:51627843-51628205	19	5	6.058e-06	0.007881	SIGLEC9	cg13407883	0.0150696	0.00675703	0.0283681
CPOvsCLP (Blood)	Chr19:51627843-51628205	19	5	6.058e-06	0.007881	SIGLEC9	cg20681626	0.0201099	0.00745625	0.00843421
CPOvsCLP (Blood)	Chr19:51627843-51628205	19	5	6.058e-06	0.007881	SIGLEC9	cg25261331	0.0121913	0.00703206	0.0866028
CPOvsCLP (Blood)	Chr2:105372087-105372266	2	3	1.783e-06	0.004698		cg04667538	-0.0184816	0.00693562	0.00925632
CPOvsCLP (Blood)	Chr2:105372087-105372266	2	3	1.783e-06	0.004698		cg06770878	-0.038562	0.0159062	0.0174817
CPOvsCLP (Blood)	Chr2:105372087-105372266	2	3	1.783e-06	0.004698		cg19075787	-0.0859576	0.0208463	8.65391e-05
CPOvsCLP (Blood)	Chr2:7171869-7172098	2	4	1.501e-05	0.0305	RNF144A	cg05087455	-0.0184639	0.00569611	0.00169899
CPOvsCLP (Blood)	Chr2:7171869-7172098	2	4	1.501e-05	0.0305	RNF144A	cg13464573	-0.0211416	0.0103474	0.0441322
CPOvsCLP (Blood)	Chr2:7171869-7172098	2	4	1.501e-05	0.0305	RNF144A	cg21486510	-0.0134113	0.00776361	0.0877174
CPOvsCLP (Blood)	Chr2:7171869-7172098	2	4	1.501e-05	0.0305	RNF144A	cg27281690	-0.0260007	0.00868284	0.00360012
CPOvsCLP (Blood)	Chr20:61915802-61916280	20	4	1.197e-06	0.001183	ARFGAP1;ARFGAP1	cg03576121	0.020319	0.0100074	0.0454419
CPOvsCLP (Blood)	Chr20:61915802-61916280	20	4	1.197e-06	0.001183	ARFGAP1;ARFGAP1	cg17062171	0.0335573	0.011146	0.00343116
CPOvsCLP (Blood)	Chr20:61915802-61916280	20	4	1.197e-06	0.001183	ARFGAP1;ARFGAP1	cg18857588	0.0245217	0.0110447	0.029064
CPOvsCLP (Blood)	Chr20:61915802-61916280	20	4	1.197e-06	0.001183	ARFGAP1;ARFGAP1	cg26280578	0.042937	0.0113953	0.000302773
CPOvsCLP (Blood)	Chr22:19017873-19017968	22	2	1.857e-06	0.0092		cg05112224	-0.0259466	0.00771068	0.0011504
CPOvsCLP (Blood)	Chr22:19017873-19017968	22	2	1.857e-06	0.0092		cg24197059	-0.0466881	0.0118663	0.000169771
CPOvsCLP (Blood)	Chr22:46508451-46508605	22	6	2.627e-10	8.065e-07	MIRLET7A3;LOC400931;MIRLET7B	cg01111856	0.11876	0.0399877	0.00387117
CPOvsCLP (Blood)	Chr22:46508451-46508605	22	6	2.627e-10	8.065e-07	MIRLET7A3;LOC400931;MIRLET7B	cg03841312	0.030044	0.00944573	0.00205124
CPOvsCLP (Blood)	Chr22:46508451-46508605	22	6	2.627e-10	8.065e-07	MIRLET7A3;LOC400931;MIRLET7B	cg04063235	0.0276874	0.00797403	0.000814082
CPOvsCLP (Blood)	Chr22:46508451-46508605	22	6	2.627e-10	8.065e-07	MIRLET7A3;LOC400931;MIRLET7B	cg13251842	0.0488922	0.0151183	0.00173918
CPOvsCLP (Blood)	Chr22:46508451-46508605	22	6	2.627e-10	8.065e-07	MIRLET7A3;LOC400931;MIRLET7B	cg22121941	0.0278419	0.00967246	0.00505345
CPOvsCLP (Blood)	Chr22:46508451-46508605	22	6	2.627e-10	8.065e-07	MIRLET7A3;LOC400931;MIRLET7B	cg24911721	0.0697452	0.0273384	0.0125262
CPOvsCLP (Blood)	Chr22:51016501-51017152	22	12	2.025e-10	1.47e-07	CPT1B;CPT1B;CPT1B;CHKB-CPT1B;CPT1B;CPT1B;CPT1B;CPT1B	cg00047287	-0.0397925	0.016536	0.0182768
CPOvsCLP (Blood)	Chr22:51016501-51017152	22	12	2.025e-10	1.47e-07	CPT1B;CPT1B;CPT1B;CPT1B;CHKB-CPT1B;CPT1B;CPT1B;CPT1B;CPT1B;CPT1B;CPT1B;CPT1B	cg00270625	-0.0625653	0.0238285	0.0102548
CPOvsCLP (Blood)	Chr22:51016501-51017152	22	12	2.025e-10	1.47e-07	CPT1B;CPT1B;CPT1B;CPT1B;CHKB-CPT1B;CPT1B;CPT1B;CPT1B;CPT1B;CPT1B;CPT1B;CPT1B	cg00983520	-0.0460755	0.017389	0.00960552
CPOvsCLP (Blood)	Chr22:51016501-51017152	22	12	2.025e-10	1.47e-07	CPT1B;CPT1B;CPT1B;CPT1B;CHKB-CPT1B;CPT1B;CPT1B;CPT1B	cg01081346	-0.0347004	0.016587	0.0394203
CPOvsCLP (Blood)	Chr22:51016501-51017152	22	12	2.025e-10	1.47e-07	CPT1B;CPT1B;CPT1B;CHKB-CPT1B;CPT1B;CPT1B;CPT1B;CPT1B	cg05156901	-0.0415178	0.0200879	0.0417956
CPOvsCLP (Blood)	Chr22:51016501-51017152	22	12	2.025e-10	1.47e-07	CPT1B;CPT1B;CPT1B;CHKB-CPT1B;CPT1B;CPT1B;CPT1B;CPT1B	cg06530441	-0.0400551	0.0190419	0.0383754
CPOvsCLP (Blood)	Chr22:51016501-51017152	22	12	2.025e-10	1.47e-07	CPT1B;CPT1B;CHKB-CPT1B;CPT1B;CPT1B;CPT1B;CPT1B;CPT1B;CPT1B	cg08260245	-0.0416921	0.0216176	0.0571161
CPOvsCLP (Blood)	Chr22:51016501-51017152	22	12	2.025e-10	1.47e-07	CPT1B;CPT1B;CPT1B;CHKB-CPT1B;CPT1B;CPT1B;CPT1B;CPT1B	cg10490842	-0.0260792	0.0102467	0.0127295
CPOvsCLP (Blood)	Chr22:51016501-51017152	22	12	2.025e-10	1.47e-07	CPT1B;CPT1B;CPT1B;CHKB-CPT1B;CPT1B;CPT1B;CPT1B;CPT1B	cg10770023	-0.0472209	0.0163629	0.00494682
CPOvsCLP (Blood)	Chr22:51016501-51017152	22	12	2.025e-10	1.47e-07	CPT1B;CPT1B;CPT1B;CHKB-CPT1B;CPT1B;CPT1B;CPT1B;CPT1B	cg19112186	-0.0493037	0.0202572	0.0170316
CPOvsCLP (Blood)	Chr22:51016501-51017152	22	12	2.025e-10	1.47e-07	CPT1B;CPT1B;CPT1B;CHKB-CPT1B;CPT1B;CPT1B;CPT1B;CPT1B	cg24363820	-0.0307547	0.0174644	0.0818354
CPOvsCLP (Blood)	Chr22:51016501-51017152	22	12	2.025e-10	1.47e-07	CPT1B;CPT1B;CPT1B;CPT1B;CHKB-CPT1B;CPT1B;CPT1B;CPT1B;CPT1B;CPT1B;CPT1B;CPT1B	cg27502912	-0.0332158	0.016071	0.041794
CPOvsCLP (Blood)	Chr3:149095743-149096030	3	2	5.995e-06	0.009827	TM4SF1	cg06800962	-0.0611171	0.0155959	0.000179415
CPOvsCLP (Blood)	Chr3:149095743-149096030	3	2	5.995e-06	0.009827	TM4SF1	cg16810293	-0.0312547	0.0105228	0.00386814
CPOvsCLP (Blood)	Chr7:27143235-27143586	7	7	2.922e-05	0.03859	HOXA2	cg00445443	0.0289288	0.0177562	0.106967
CPOvsCLP (Blood)	Chr7:27143235-27143586	7	7	2.922e-05	0.03859	HOXA2	cg01217984	0.0205934	0.0112889	0.0716339
CPOvsCLP (Blood)	Chr7:27143235-27143586	7	7	2.922e-05	0.03859	HOXA2	cg02225599	0.0148433	0.0108138	0.173478
CPOvsCLP (Blood)	Chr7:27143235-27143586	7	7	2.922e-05	0.03859	HOXA2	cg04027736	0.0414108	0.0196759	0.0382753
CPOvsCLP (Blood)	Chr7:27143235-27143586	7	7	2.922e-05	0.03859	HOXA2	cg06166490	0.0373238	0.0140163	0.00926517
CPOvsCLP (Blood)	Chr7:27143235-27143586	7	7	2.922e-05	0.03859	HOXA2	cg09908750	0.0348986	0.0146891	0.0197588
CPOvsCLP (Blood)	Chr7:27143235-27143586	7	7	2.922e-05	0.03859	HOXA2	cg10319053	0.0364856	0.0168445	0.0331094
CPOvsCLP (Blood)	Chr7:27143235-27143586	7	7	2.922e-05	0.03859	HOXA2	cg19432993	0.0149181	0.0130496	0.256171

## Sheet: Table S4
Table S4. Top 5 GO terms and KEGG pathways for CpGs in DMRs (BP=biological process; MF=molecular function; CC=cell compartment)
Model	Ontology/KEGG	Term/Pathway	ID	N CpGs differentially methylated	N CpGs in term/pathway	P-value for enrichment	FDR
CLO.CLP	BP	peptide stabilization	GO:0050822	1	1	0.000666774	1
CLO.CLP	BP	peptide antigen stabilization	GO:0050823	1	1	0.000666774	1
CLO.CLP	MF	peptide antigen-transporting ATPase activity	GO:0015433	1	2	0.00133283	1
CLO.CLP	BP	regulation of protein complex stability	GO:0061635	1	6	0.00196882	1
CLO.CLP	MF	TAP2 binding	GO:0046979	1	3	0.00199724	1
CLO.CLP	KEGG	Antigen processing and presentation	path:hsa04612	1	69	0.00339723	1
CLO.CLP	KEGG	Glycolysis / Gluconeogenesis	path:hsa00010	0	64	1	1
CLO.CLP	KEGG	Citrate cycle (TCA cycle)	path:hsa00020	0	28	1	1
CLO.CLP	KEGG	Pentose phosphate pathway	path:hsa00030	0	24	1	1
CLO.CLP	KEGG	Pentose and glucuronate interconversions	path:hsa00040	0	33	1	1
CPO.CLP	BP	rhombomere 2 development	GO:0021568	1	2	0.00118891	1
CPO.CLP	MF	methylumbelliferyl-acetate deacetylase activity	GO:0047374	1	3	0.00136952	1
CPO.CLP	BP	rhombomere morphogenesis	GO:0021593	1	2	0.00205165	1
CPO.CLP	BP	rhombomere 3 morphogenesis	GO:0021658	1	2	0.00205165	1
CPO.CLP	BP	central nervous system segmentation	GO:0035283	1	3	0.00220021	1
CPO.CLP	KEGG	MicroRNAs in cancer	path:hsa05206	2	279	0.00119095	0.371576
CPO.CLP	KEGG	Fatty acid degradation	path:hsa00071	1	43	0.00578024	0.68382
CPO.CLP	KEGG	Drug metabolism - other enzymes	path:hsa00983	1	45	0.00856291	0.68382
CPO.CLP	KEGG	Fatty acid metabolism	path:hsa01212	1	47	0.00877449	0.68382
CPO.CLP	KEGG	Adipocytokine signaling pathway	path:hsa04920	1	67	0.0131074	0.68382
CPO.CLO	CC	C-fiber	GO:0044299	2	3	0.000143872	1
CPO.CLO	MF	leukotriene B4 receptor activity	GO:0001632	2	2	0.000147102	1
CPO.CLO	BP	pyruvate metabolic process	GO:0006090	7	95	0.000283494	1
CPO.CLO	BP	ADP metabolic process	GO:0046031	6	72	0.000461599	1
CPO.CLO	MF	leukotriene receptor activity	GO:0004974	2	4	0.000481693	1
CPO.CLO	KEGG	Pathways in cancer	path:hsa05200	9	386	5.74942e-06	0.0010549
CPO.CLO	KEGG	MicroRNAs in cancer	path:hsa05206	7	279	1.0214e-05	0.0010549
CPO.CLO	KEGG	Fatty acid metabolism	path:hsa01212	4	47	1.21673e-05	0.0010549
CPO.CLO	KEGG	Oxytocin signaling pathway	path:hsa04921	6	156	1.66974e-05	0.0010549
CPO.CLO	KEGG	cGMP-PKG signaling pathway	path:hsa04022	6	162	1.69055e-05	0.0010549

## Sheet: Table S5
Table S5. Genes that have previously been implicated in OFCs (in DisGeNET as of January 2017 and in a bioinformatics study by Funato et al., 2017)
Gene	Source
ABCA4	Both
ABCB1	Funato
ACTB	Funato
ADAMTS20	Both
ADH1C	DisGeNET
AFA	Funato
AHCY	DisGeNET
ALDH1L1	DisGeNET
ALG3	Funato
ALPL	Funato
ALX1	Funato
ALX3	Funato
ALX4	Funato
AMER1	Funato
ANK1	Funato
ANKFN1	DisGeNET
ANKS6	DisGeNET
ANOS1	Funato
AOCH	Funato
ARHGAP31	Funato
ARID1B	Funato
ARNT	Funato
ARX	Funato
ASL	DisGeNET
ASS1	DisGeNET
ASXL1	Funato
ATR	Funato
ATRX	Funato
ATXN3	DisGeNET
AUTS2	Funato
AXIN2	DisGeNET
B3GALT6	Funato
B3GALTL	Both
B3GAT3	Funato
B3GLCT	Funato
BARX1	DisGeNET
BCL3	Both
BCOR	Funato
BHLHE22	DisGeNET
BHMT	DisGeNET
BHMT2	DisGeNET
BMP2	Both
BMP4	Both
BMP6	DisGeNET
BMPER	Funato
BNC2	DisGeNET
BRAF	Funato
BRIP1	Funato
BRWD3	DisGeNET
BSPRY	DisGeNET
BUB1B	Funato
C2CD3	Funato
C5ORF42	Funato
C9orf156	DisGeNET
C9orf43	DisGeNET
CALML3	DisGeNET
CASK	Both
CBFB	DisGeNET
CBS	DisGeNET
CC2D2A	Funato
CCL2	DisGeNET
CD96	Funato
CDC6	Funato
CDH1	DisGeNET
CDH11	Funato
CDH2	DisGeNET
CDKN1B	DisGeNET
CDKN1C	Both
CDON	Funato
CHD7	Both
CHDH	DisGeNET
CHKA	DisGeNET
CHRNA1	Funato
CHRND	Funato
CHRNG	Funato
CHST14	Funato
CHSY1	Funato
CHUK	DisGeNET
CIB1	DisGeNET
CKAP2L	Funato
CKAP4	DisGeNET
CLI3	Funato
CLPTM1	Both
CLPTM1L	DisGeNET
COL11A1	Both
COL11A2	Both
COL2A1	Both
COL8A1	Funato
COL9A2	Funato
COLEC11	Funato
COMT	Funato
COTL1	DisGeNET
CRB2	DisGeNET
CRISPLD2	Both
CRLF1	Both
CRMP1	DisGeNET
CRNKL1	DisGeNET
CSRP3	DisGeNET
CTCF	Funato
CTH	DisGeNET
CYP1A1	DisGeNET
CYP1A2	DisGeNET
CYP26C1	Funato
CYP2E1	DisGeNET
DCN	DisGeNET
DDX48	Funato
DDX59	Funato
DENND1A	DisGeNET
DFNB31	DisGeNET
DHCR24	Funato
DHCR7	Funato
DHFR	DisGeNET
DHODH	Funato
DIH1	Funato
DIS3L2	Funato
DISP1	Funato
DLG1	DisGeNET
DLX1	DisGeNET
DLX5	Both
DLX6	DisGeNET
DMGDH	DisGeNET
DNTT	DisGeNET
DOK7	Funato
DPF3	DisGeNET
DUSP6	Funato
DXS423E	Funato
DYNC2H1	Funato
EARS2	Funato
ECEL1	Funato
EDN1	Both
EEC1	Funato
EEF1B2P2	DisGeNET
EFTUD2	Funato
EGF	DisGeNET
EIF4G2	DisGeNET
EPG5	Funato
ERBB2	DisGeNET
ERCC5	Funato
ESCO2	Funato
ETS1	DisGeNET
EVC	Both
EVC2	Both
EYA1	Funato
F13A1	DisGeNET
FAF1	Both
FAM20C	Funato
FEZF1	Funato
FGD1	Funato
FGF1	Both
FGF10	Both
FGF17	Funato
FGF18	DisGeNET
FGF19	Funato
FGF2	Both
FGF3	DisGeNET
FGF7	DisGeNET
FGF8	Both
FGF9	DisGeNET
FGFR1	Both
FGFR2	Both
FGFR3	Both
FHIT	DisGeNET
FILIP1L	Funato
FKBP14	Funato
FKRP	Funato
FKTN	Funato
FLNA	Funato
FLNB	Both
FLRT3	Funato
FLVCR2	Funato
FN1	DisGeNET
FOLH1	DisGeNET
FOLR1	DisGeNET
FOLR2	DisGeNET
FOLR3	DisGeNET
FOXC2	Both
FOXE1	Both
FREM2	Funato
FTCD	DisGeNET
FTO	Funato
FZD4	Both
G6PC3	Funato
GABBR2	DisGeNET
GABRA5	DisGeNET
GABRB3	Both
GAD1	DisGeNET
GART	DisGeNET
GAS1	Both
GATA3	Funato
GATA6	Funato
GDF1	Funato
GDF6	Both
GJA1	Both
GJB2	Funato
GLI2	Funato
GMPPB	Funato
GNAI3	Funato
GNMT	DisGeNET
GNRH1	Funato
GNRHR	Funato
GOLGA1	DisGeNET
GPC3	Funato
GREM1	DisGeNET
GRHL3	Both
GRIP1	Funato
GRM7	DisGeNET
GSTM1	DisGeNET
GSTP1	DisGeNET
GSTT1	Both
GUSB	Funato
H19	Funato
HDAC8	Funato
HEMGN	DisGeNET
HHAT	DisGeNET
HIC1	DisGeNET
HOXA2	Funato
HPGD	Funato
HRAS	Funato
HS6ST1	Funato
HSDL2	DisGeNET
HTC2	DisGeNET
HYAL1	Funato
HYLS1	Funato
ICK	Funato
ICR1	Funato
IFNG	DisGeNET
IFT140	Funato
IFT172	Funato
IFT80	Funato
IL17RD	Funato
IL1B	Funato
IL1RN	Funato
IMPAD1	Funato
IRF6	Both
ITGB3	DisGeNET
ITM2A	DisGeNET
JAG2	Both
KANSL1	Funato
KAT6B	Funato
KCNJ2	Funato
KCNQ1OT1	Funato
KIAA0196	Funato
KIAA0442	Funato
KIAA1598	DisGeNET
KIF1BP	Funato
KIF21A	DisGeNET
KIF7	Both
KISS1	Funato
KISS1R	Funato
KLHL26	DisGeNET
KLHL41	Funato
KMT2D	Funato
KRAS	Funato
L1CAM	Funato
LARGE	Funato
LBX1	DisGeNET
LHX8	Both
LINC00474	DisGeNET
LMNA	Funato
LMX1B	Both
LOXL3	Funato
LRP4	Funato
MADH4	Funato
MAFB	Both
MAP3K7	DisGeNET
MAPKAP1	DisGeNET
MASP1	Funato
MAT1A	DisGeNET
MAT2A	DisGeNET
MAT2B	DisGeNET
MBTPS2	Funato
MED12	Funato
MEGF10	Funato
MEIS2	DisGeNET
MEOX1	Funato
METTL23	Funato
MID1	Both
MIR140	DisGeNET
MIR494	DisGeNET
MKS1	Funato
MKX	Funato
MLL2	Funato
MMP13	DisGeNET
MMP2	DisGeNET
MMP25	DisGeNET
MMP3	DisGeNET
MMP9	Both
MN1	DisGeNET
MNT	DisGeNET
MORN5	DisGeNET
MRM1	DisGeNET
MSX1	Both
MSX2	Both
MTHFD1	Both
MTHFD2	DisGeNET
MTHFR	Both
MTHFS	DisGeNET
MTR	Both
MTRR	DisGeNET
MVB12B	DisGeNET
MYC	DisGeNET
MYH14	DisGeNET
MYH3	Funato
MYH9	Both
NAA16	DisGeNET
NAT1	Both
NAT2	Both
NAT8	DisGeNET
NBN	Funato
NDFIP2	DisGeNET
NEB	Funato
NEK1	Funato
NHLH1	DisGeNET
NIPBL	Funato
NKX25	Funato
NKX26	Funato
NOG	Both
NOS3	Both
NPPB	DisGeNET
NR2C2	DisGeNET
NR4A3	DisGeNET
NR6A1	DisGeNET
NRAS	Funato
NRXN3	DisGeNET
NSD1	Funato
NSDHL	Funato
NSMF	Funato
NTN1	Funato
NXF3	DisGeNET
OFC1	DisGeNET
OFCC1	Funato
OFD1	Funato
OR1K1	DisGeNET
OR1N2	DisGeNET
ORC1	Funato
OSR2	DisGeNET
OTX2	Funato
PAFAH1B1	Funato
PAPPA	DisGeNET
PAX3	Both
PAX6	DisGeNET
PAX7	Both
PAX9	DisGeNET
PBX3	DisGeNET
PCNA	DisGeNET
PCYT1A	DisGeNET
PDGFC	Both
PDGFRA	Both
PEMT	DisGeNET
PER1	DisGeNET
PER3	DisGeNET
PEX5	Funato
PEX7	Funato
PGAP2	Funato
PGAP3	Both
PGM1	Funato
PHF8	Both
PHGDH	Funato
PIEZO2	Funato
PIGL	Funato
PIGV	Funato
PIK3R2	Funato
PITX1	Funato
PLCB4	Funato
POLR1C	Funato
POLR1D	Funato
POMT1	Both
POMT2	Funato
PON1	DisGeNET
PORCN	Funato
POU3F4	DisGeNET
PQBP1	Funato
PRBNS	Funato
PROKR2	Funato
PRR20A	DisGeNET
PRRX1	Funato
PRSS35	DisGeNET
PSAT1	Funato
PTCH1	Both
PTCH2	Funato
PTDSS2	Funato
PTEN	Funato
PTPN11	Funato
PVRL1	Both
PVRL2	DisGeNET
PVRL4	DisGeNET
RAD21	Funato
RAI1	Funato
RAPSN	Funato
RARA	Both
RARB	Funato
RARG	DisGeNET
RASGRF2	DisGeNET
RB1	Funato
RBM10	Both
RBM8A	Funato
RECQL4	Funato
RIPK4	Funato
ROR2	Funato
RPE65	DisGeNET
RPGRIP1L	Funato
RPL11	Funato
RPL12	DisGeNET
RPL26	Funato
RPL5	Both
RPS17	Funato
RPS19	Funato
RPS26	Funato
RPS7	Funato
RUNX2	Both
RYK	Both
SATB2	Both
SC5D	DisGeNET
SCARF2	Funato
SCD5	Funato
SCLT1	Funato
SDC2	DisGeNET
SEC23A	Funato
SEMA3E	Funato
SEPT9	Funato
SF3B4	Funato
SH2D3C	DisGeNET
SH3BP4	DisGeNET
SHH	Both
SHMT1	DisGeNET
SHMT2	DisGeNET
SIM2	DisGeNET
SIX3	Funato
SKI	Both
SLC16A1	Funato
SLC19A1	DisGeNET
SLC25A13	DisGeNET
SLC25A25	DisGeNET
SLC26A2	Funato
SLC2A9	DisGeNET
SLC35D1	Funato
SLC38A1	DisGeNET
SLC38A3	DisGeNET
SLC38A6	DisGeNET
SLC39A13	Funato
SLC6A2	DisGeNET
SMAD2	DisGeNET
SMAD3	Both
SMAD4	Both
SMAD7	DisGeNET
SMC1A	Funato
SMOC1	Both
SMS	Funato
SNAP91	DisGeNET
SNRPB	Funato
SNX3	Funato
SNX30	DisGeNET
SOX2	Funato
SOX9	Both
SPECC1L	Funato
SPINT2	Funato
SPRY2	Both
SPRY4	Funato
SRY	Funato
ST5	Funato
STAC3	Funato
STAMBP	Funato
STK32B	DisGeNET
STOM	DisGeNET
STRA6	Funato
STX18	DisGeNET
STXBP1	Funato
SUFU	Funato
SUMO1	Both
SUSD1	DisGeNET
TAC3	Funato
TACR3	Funato
TBC1D2	DisGeNET
TBC1D32	Funato
TBCE	Funato
TBX1	Both
TBX10	Both
TBX15	Funato
TBX22	Both
TBX4	Funato
TCN2	Both
TCOF1	Both
TCTN2	Funato
TCTN3	Funato
TERT	DisGeNET
TFAP2A	Both
TGDS	Funato
TGFA	Both
TGFB1	DisGeNET
TGFB2	Both
TGFB3	Both
TGFBR1	Both
TGFBR2	Both
TGIF1	Funato
THADA	DisGeNET
THAS	DisGeNET
TIMP2	DisGeNET
TIMP3	DisGeNET
TMCO1	Funato
TMEFF1	DisGeNET
TMEM216	Funato
TMEM67	Funato
TNC	DisGeNET
TNNI2	Funato
TNNT3	Funato
TNS1	DisGeNET
TNXB	Funato
TP53	DisGeNET
TP63	Both
TPM2	Funato
TTC21B	Funato
TTC37	Funato
TTF2	DisGeNET
TTLL11	DisGeNET
TTR	DisGeNET
TWIST1	Funato
TXNDC16	DisGeNET
TXNL4A	Funato
TYMS	DisGeNET
UBB	Funato
UFD1L	Funato
UQCC2	Funato
UVRAG	DisGeNET
VAX1	Funato
VWSM	Funato
WDR1	DisGeNET
WDR11	Funato
WDR19	Funato
WDR34	Funato
WDR35	Funato
WDR60	Funato
WHSC1	Funato
WNT1	DisGeNET
WNT11	DisGeNET
WNT3	Both
WNT3A	DisGeNET
WNT5A	Both
WNT7A	Both
WNT8A	DisGeNET
WNT9B	DisGeNET
WT1	Funato
XCE	DisGeNET
XYLT1	Funato
YAP1	Funato
YWHAE	Funato
ZEB2	Funato
ZIC2	Funato
ZIC3	Funato
ZMPSTE24	Funato
ZNF385B	DisGeNET
ZNF618	DisGeNET
ZSWIM6	Funato
